# Supplementary material for: Tetra-μ3-tert-butano­lato-tetra­thallium(I)
Source: Acta Crystallogr Sect E Struct Rep Online. 2010 Nov 20;66(Pt 12):m1621. doi: 10.1107/S1600536810047550 (PMC3011501; doi:10.1107/S1600536810047550)
Supplement: Supplementary file 1 [file e-66-m1621-sup1.cif]

##############################################################################
###                                                                        ###
###        Electronic paper (Acta Crystallographica Section E)             ###
###                                                                        ###
##############################################################################
#                                                                            #
# This CIF contains the data in a paper accepted for publication in Acta     #
# Crystallographica Section E. It conforms to the requirements of Notes      #
# for Authors for Section E, and has been peer reviewed under the auspices   #
# of the IUCr Commission on Journals.                                        #
#                                                                            #
# Full details of the Crystallographic Information File format               #
# are given in the paper "The Crystallographic Information File (CIF):       #
# a New Standard Archive File for Crystallography" by S. R. Hall, F. H.      #
# Allen and I. D. Brown [Acta Cryst. (1991), A47, 655-685].                  #
#                                                                            #
# The current version of the core CIF dictionary is obtainable from          #
# ftp://ftp.iucr.org/pub/cif_core.dic. The current version number is 2.4.    #
#                                                                            #
# Software is freely available for graphical display of the structure(s) in  #
# this CIF.  For information consult the CIF home page http://www.iucr.org/  #
# cif/home.html                                                              #
#                                                                            #
# This file may be used for bona fide research purposes within the           #
# scientific community so long as proper attribution is given to the journal # 
# article from which it was obtained.                                        #
#                                                                            #
##############################################################################
                                             
data_I
_audit_creation_method     SHELXL-97
_chemical_name_systematic
;
Tetra-\m~3~-<i>tert</i>-butanolato-tetrathallium(I)
;
_chemical_name_common     ?
_chemical_formula_moiety     'C16 H36 O4 Tl4'
_chemical_formula_sum     'C16 H36 O4 Tl4'
_chemical_formula_iupac     '[Tl4 (C4 H9 O)4]'
_chemical_formula_weight     1109.93
_chemical_melting_point     ?
_symmetry_cell_setting     cubic
_symmetry_space_group_name_H-M     'P -4 3 n'
_symmetry_space_group_name_Hall     'P -4n 2 3'
loop_
    _symmetry_equiv_pos_as_xyz
    'x, y, z'
    'y+1/2, -x+1/2, -z+1/2'
    '-x, -y, z'
    '-y+1/2, x+1/2, -z+1/2'
    'x, -y, -z'
    '-y+1/2, -x+1/2, z+1/2'
    '-x, y, -z'
    'y+1/2, x+1/2, z+1/2'
    'z, x, y'
    'x+1/2, -z+1/2, -y+1/2'
    '-z, -x, y'
    '-x+1/2, z+1/2, -y+1/2'
    'z, -x, -y'
    '-x+1/2, -z+1/2, y+1/2'
    '-z, x, -y'
    'x+1/2, z+1/2, y+1/2'
    'y, z, x'
    'z+1/2, y+1/2, x+1/2'
    'z+1/2, -y+1/2, -x+1/2'
    '-z+1/2, -y+1/2, x+1/2'
    '-z+1/2, y+1/2, -x+1/2'
    'y, -z, -x'
    '-y, -z, x'
    '-y, z, -x'
_cell_length_a     17.1500(15)
_cell_length_b     17.1500(15)
_cell_length_c     17.1500(15)
_cell_angle_alpha     90.00
_cell_angle_beta     90.00
_cell_angle_gamma     90.00
_cell_volume     5044.2(8)
_cell_formula_units_Z     8
_cell_measurement_reflns_used     7201
_cell_measurement_theta_min     3.4
_cell_measurement_theta_max     25.9
_cell_measurement_temperature     173(2)
_exptl_crystal_description     plate
_exptl_crystal_colour     colourless
_exptl_crystal_size_max     0.21
_exptl_crystal_size_mid     0.18
_exptl_crystal_size_min     0.10
_exptl_crystal_density_diffrn     2.923
_exptl_crystal_density_meas     ?
_exptl_crystal_density_method     'not measured'
_exptl_crystal_F_000     3904
_exptl_absorpt_coefficient_mu     25.492
_exptl_absorpt_correction_type     multi-scan
_exptl_absorpt_process_details     '(MULABS; Spek, 2009; Blessing, 1995)'
_exptl_absorpt_correction_T_min     0.0754
_exptl_absorpt_correction_T_max     0.1848
_exptl_special_details
;
;
_diffrn_ambient_temperature     173(2)
_diffrn_radiation_type     MoK\a
_diffrn_radiation_wavelength     0.71073
_diffrn_radiation_source     'fine-focus sealed tube'
_diffrn_radiation_monochromator     graphite
_diffrn_measurement_device_type     'Stoe IPDS II two-circle'
_diffrn_measurement_method     \w
_diffrn_detector_area_resol_mean     ?
_diffrn_reflns_number     13612
_diffrn_reflns_av_R_equivalents     0.0839
_diffrn_reflns_av_sigmaI/netI     0.0609
_diffrn_reflns_theta_min     3.36
_diffrn_reflns_theta_max     25.00
_diffrn_reflns_theta_full     25.00
_diffrn_measured_fraction_theta_max     0.995
_diffrn_measured_fraction_theta_full     0.995
_diffrn_reflns_limit_h_min     -18
_diffrn_reflns_limit_h_max     20
_diffrn_reflns_limit_k_min     -19
_diffrn_reflns_limit_k_max     20
_diffrn_reflns_limit_l_min     -20
_diffrn_reflns_limit_l_max     18
_diffrn_standards_number     0
_diffrn_standards_interval_count     .
_diffrn_standards_interval_time     .
_diffrn_standards_decay_%     ?
_refine_special_details
;
Refinement of <i>F</i>^2^ against ALL reflections. The weighted <i>R</i>-factor
<i>wR</i> and goodness of fit <i>S</i> are based on <i>F</i>^2^, conventional
<i>R</i>-factors <i>R</i> are based on <i>F</i>, with <i>F</i> set to zero for
negative <i>F</i>^2^. The threshold expression of <i>F</i>^2^ >
\s(<i>F</i>^2^) is used only for calculating <i>R</i>-factors(gt) <i>etc</i>.
and is not relevant to the choice of reflections for refinement.
<i>R</i>-factors based on <i>F</i>^2^ are statistically about twice as large
as those based on <i>F</i>, and <i>R</i>- factors based on ALL data will be
even larger.
;
_reflns_number_total     1489
_reflns_number_gt     1226
_reflns_threshold_expression     I>2\s(I)
_refine_ls_structure_factor_coef     Fsqd
_refine_ls_matrix_type     full
_refine_ls_R_factor_all     0.0570
_refine_ls_R_factor_gt     0.0419
_refine_ls_wR_factor_gt     0.0789
_refine_ls_wR_factor_ref     0.0832
_refine_ls_goodness_of_fit_ref     0.999
_refine_ls_restrained_S_all     0.999
_refine_ls_number_reflns     1489
_refine_ls_number_parameters     73
_refine_ls_number_restraints     6
_refine_ls_hydrogen_treatment     constr
_refine_ls_weighting_scheme     calc
_refine_ls_weighting_details
                 'calc w=1/[\s^2^(Fo^2^)+(0.0370P)^2^] where P=(Fo^2^+2Fc^2^)/3'
_atom_sites_solution_hydrogens     geom
_atom_sites_solution_primary     direct
_atom_sites_solution_secondary     difmap
_refine_ls_shift/su_max     0.001
_refine_ls_shift/su_mean     0.000
_refine_diff_density_max     1.773
_refine_diff_density_min     -1.009
_refine_ls_extinction_method     none
_refine_ls_extinction_coef     ?
_refine_ls_abs_structure_details     'Flack (1983), 711 Friedel pairs'
_refine_ls_abs_structure_Flack     0.00(7)
loop_
    _atom_type_symbol
    _atom_type_description
    _atom_type_scat_dispersion_real
    _atom_type_scat_dispersion_imag
    _atom_type_scat_source
    'C' 'C' 0.0033 0.0016
                         'International Tables Vol C Tables 4.2.6.8 and 6.1.1.4'
    'H' 'H' 0.0000 0.0000
                         'International Tables Vol C Tables 4.2.6.8 and 6.1.1.4'
    'O' 'O' 0.0106 0.0060
                         'International Tables Vol C Tables 4.2.6.8 and 6.1.1.4'
    'Tl' 'Tl' -2.8358 9.6688
                         'International Tables Vol C Tables 4.2.6.8 and 6.1.1.4'
_computing_data_collection     'X-AREA (Stoe & Cie, 2001)'
_computing_cell_refinement     'X-AREA (Stoe & Cie, 2001)'
_computing_data_reduction     'X-AREA (Stoe & Cie, 2001)'
_computing_structure_solution     'SHELXS97 (Sheldrick, 2008)'
_computing_structure_refinement     'SHELXL97 (Sheldrick, 2008)'
_computing_molecular_graphics     'XP (Sheldrick, 2008)'
_computing_publication_material     'SHELXL97 (Sheldrick, 2008)'
loop_
    _atom_site_type_symbol
    _atom_site_label
    _atom_site_fract_x
    _atom_site_fract_y
    _atom_site_fract_z
    _atom_site_U_iso_or_equiv
    _atom_site_adp_type
    _atom_site_calc_flag
    _atom_site_refinement_flags
    _atom_site_occupancy
    _atom_site_disorder_assembly
    _atom_site_disorder_group
    Tl Tl1 0.66760(4) 0.91953(4) 0.57229(3) 0.02168(17) Uani d . 1 . .
    O O1 0.8130(7) 0.9310(7) 0.5635(7) 0.022(2) Uani d . 1 . .
    C C1 0.8550(13) 0.8777(10) 0.6115(13) 0.029(4) Uani d . 1 . .
    C C2 0.9386(12) 0.8950(18) 0.6078(19) 0.059(8) Uani d . 1 . .
    H H2A 0.9478 0.9485 0.6256 0.088 Uiso calc R 1 . .
    H H2B 0.9569 0.8895 0.5539 0.088 Uiso calc R 1 . .
    H H2C 0.9671 0.8586 0.6414 0.088 Uiso calc R 1 . .
    C C3 0.8400(19) 0.7958(10) 0.583(2) 0.059(7) Uani d . 1 . .
    H H3A 0.7839 0.7853 0.5844 0.089 Uiso calc R 1 . .
    H H3B 0.8669 0.7588 0.6177 0.089 Uiso calc R 1 . .
    H H3C 0.8596 0.7901 0.5301 0.089 Uiso calc R 1 . .
    C C4 0.8261(16) 0.8852(14) 0.6961(12) 0.041(6) Uani d . 1 . .
    H H4A 0.8368 0.9380 0.7153 0.061 Uiso calc R 1 . .
    H H4B 0.8533 0.8472 0.7290 0.061 Uiso calc R 1 . .
    H H4C 0.7698 0.8753 0.6980 0.061 Uiso calc R 1 . .
    Tl Tl1A 0.42129(4) 0.42129(4) 0.42129(4) 0.0223(2) Uani d S 1 . .
    O O1A 0.5652(6) 0.4348(6) 0.4348(6) 0.020(4) Uani d S 1 . .
    C C1A 0.6118(13) 0.3882(13) 0.3882(13) 0.020(7) Uani d S 1 . .
    C C2A 0.6960(12) 0.3942(13) 0.4110(14) 0.035(5) Uani d U 1 . .
    H H2A1 0.7125 0.4488 0.4086 0.053 Uiso calc R 1 . .
    H H2A2 0.7277 0.3631 0.3751 0.053 Uiso calc R 1 . .
    H H2A3 0.7027 0.3746 0.4643 0.053 Uiso calc R 1 . .
loop_
    _atom_site_aniso_label
    _atom_site_aniso_U_11
    _atom_site_aniso_U_22
    _atom_site_aniso_U_33
    _atom_site_aniso_U_12
    _atom_site_aniso_U_13
    _atom_site_aniso_U_23
    Tl1 0.0231(3) 0.0211(3) 0.0208(3) -0.0047(3) 0.0036(3) 0.0011(3)
    O1 0.031(6) 0.020(6) 0.015(6) 0.005(5) -0.005(5) 0.009(5)
    C1 0.036(10) 0.016(9) 0.034(12) 0.012(8) -0.009(9) 0.003(8)
    C2 0.023(10) 0.065(16) 0.09(2) 0.006(12) 0.006(13) 0.040(14)
    C3 0.09(2) 0.007(8) 0.08(2) 0.007(11) -0.018(18) 0.008(12)
    C4 0.063(16) 0.041(13) 0.019(10) 0.018(11) 0.007(10) 0.003(8)
    Tl1A 0.0223(2) 0.0223(2) 0.0223(2) -0.0035(3) -0.0035(3) -0.0035(3)
    O1A 0.020(4) 0.020(4) 0.020(4) 0.005(5) 0.005(5) -0.005(5)
    C1A 0.020(7) 0.020(7) 0.020(7) 0.003(8) 0.003(8) -0.003(8)
    C2A 0.025(8) 0.041(8) 0.041(9) 0.011(6) 0.007(7) -0.010(7)
_geom_special_details
;
All e.s.d.'s (except the e.s.d. in the dihedral angle between two l.s. planes)
are estimated using the full covariance matrix. The cell e.s.d.'s are taken
into account individually in the estimation of e.s.d.'s in distances, angles
and torsion angles; correlations between e.s.d.'s in cell parameters are only
used when they are defined by crystal symmetry. An approximate (isotropic)
treatment of cell e.s.d.'s is used for estimating e.s.d.'s involving l.s.
planes.
;
loop_
    _geom_bond_atom_site_label_1
    _geom_bond_atom_site_label_2
    _geom_bond_site_symmetry_2
    _geom_bond_distance
    _geom_bond_publ_flag
    Tl1 O1 14_664 2.463(12) ?
    Tl1 O1 12_656 2.493(11) ?
    Tl1 O1 . 2.506(12) ?
    O1 C1 . 1.42(2) ?
    O1 Tl1 12_656 2.463(12) ?
    O1 Tl1 14_664 2.492(11) ?
    C1 C2 . 1.47(3) ?
    C1 C3 . 1.51(3) ?
    C1 C4 . 1.54(3) ?
    C2 H2A . 0.9800 ?
    C2 H2B . 0.9800 ?
    C2 H2C . 0.9800 ?
    C3 H3A . 0.9800 ?
    C3 H3B . 0.9800 ?
    C3 H3C . 0.9800 ?
    C4 H4A . 0.9800 ?
    C4 H4B . 0.9800 ?
    C4 H4C . 0.9800 ?
    Tl1A O1A . 2.490(8) ?
    Tl1A O1A 7_656 2.490(8) ?
    Tl1A O1A 3_665 2.490(8) ?
    O1A C1A . 1.38(4) ?
    O1A Tl1A 7_656 2.490(8) ?
    O1A Tl1A 3_665 2.490(8) ?
    C1A C2A 11_665 1.50(2) ?
    C1A C2A 24_656 1.50(2) ?
    C1A C2A . 1.50(2) ?
    C2A H2A1 . 0.9800 ?
    C2A H2A2 . 0.9800 ?
    C2A H2A3 . 0.9800 ?
loop_
    _geom_angle_atom_site_label_1
    _geom_angle_atom_site_label_2
    _geom_angle_atom_site_label_3
    _geom_angle_site_symmetry_1
    _geom_angle_site_symmetry_3
    _geom_angle
    _geom_angle_publ_flag
    O1 Tl1 O1 14_664 12_656 81.0(4) ?
    O1 Tl1 O1 14_664 . 78.3(4) ?
    O1 Tl1 O1 12_656 . 77.8(4) ?
    O1 Tl1 Tl1 14_664 5_576 41.8(3) ?
    O1 Tl1 Tl1 12_656 5_576 41.2(3) ?
    O1 Tl1 Tl1 . 5_576 84.3(2) ?
    C1 O1 Tl1 . 12_656 119.7(10) ?
    C1 O1 Tl1 . 14_664 119.3(11) ?
    Tl1 O1 Tl1 12_656 14_664 97.0(4) ?
    C1 O1 Tl1 . . 114.7(11) ?
    Tl1 O1 Tl1 12_656 . 101.8(4) ?
    Tl1 O1 Tl1 14_664 . 101.0(4) ?
    O1 C1 C2 . . 109.8(17) ?
    O1 C1 C3 . . 109.2(17) ?
    C2 C1 C3 . . 110(2) ?
    O1 C1 C4 . . 109.1(16) ?
    C2 C1 C4 . . 110(2) ?
    C3 C1 C4 . . 109(2) ?
    C1 C2 H2A . . 109.5 ?
    C1 C2 H2B . . 109.5 ?
    H2A C2 H2B . . 109.5 ?
    C1 C2 H2C . . 109.5 ?
    H2A C2 H2C . . 109.5 ?
    H2B C2 H2C . . 109.5 ?
    C1 C3 H3A . . 109.5 ?
    C1 C3 H3B . . 109.5 ?
    H3A C3 H3B . . 109.5 ?
    C1 C3 H3C . . 109.5 ?
    H3A C3 H3C . . 109.5 ?
    H3B C3 H3C . . 109.5 ?
    C1 C4 H4A . . 109.5 ?
    C1 C4 H4B . . 109.5 ?
    H4A C4 H4B . . 109.5 ?
    C1 C4 H4C . . 109.5 ?
    H4A C4 H4C . . 109.5 ?
    H4B C4 H4C . . 109.5 ?
    O1A Tl1A O1A . 7_656 78.9(6) ?
    O1A Tl1A O1A . 3_665 78.9(6) ?
    O1A Tl1A O1A 7_656 3_665 78.9(6) ?
    C1A O1A Tl1A . 7_656 117.7(11) ?
    C1A O1A Tl1A . 3_665 117.7(11) ?
    Tl1A O1A Tl1A 7_656 3_665 100.1(5) ?
    C1A O1A Tl1A . . 117.7(11) ?
    Tl1A O1A Tl1A 7_656 . 100.1(5) ?
    Tl1A O1A Tl1A 3_665 . 100.1(5) ?
    O1A C1A C2A . 11_665 111.4(15) ?
    O1A C1A C2A . 24_656 111.4(15) ?
    C2A C1A C2A 11_665 24_656 107.4(16) ?
    O1A C1A C2A . . 111.4(15) ?
    C2A C1A C2A 11_665 . 107.4(16) ?
    C2A C1A C2A 24_656 . 107.4(16) ?
    C1A C2A H2A1 . . 109.5 ?
    C1A C2A H2A2 . . 109.5 ?
    H2A1 C2A H2A2 . . 109.5 ?
    C1A C2A H2A3 . . 109.5 ?
    H2A1 C2A H2A3 . . 109.5 ?
    H2A2 C2A H2A3 . . 109.5 ?
loop_
    _geom_torsion_atom_site_label_1
    _geom_torsion_atom_site_label_2
    _geom_torsion_atom_site_label_3
    _geom_torsion_atom_site_label_4
    _geom_torsion_site_symmetry_1
    _geom_torsion_site_symmetry_2
    _geom_torsion_site_symmetry_3
    _geom_torsion_site_symmetry_4
    _geom_torsion
    _geom_torsion_publ_flag
    O1 Tl1 O1 C1 14_664 . . . -137.9(13) ?
    O1 Tl1 O1 C1 12_656 . . . 139.0(13) ?
    Tl1 Tl1 O1 C1 5_576 . . . -179.8(12) ?
    O1 Tl1 O1 Tl1 14_664 . . 12_656 91.4(5) ?
    O1 Tl1 O1 Tl1 12_656 . . 12_656 8.2(4) ?
    Tl1 Tl1 O1 Tl1 5_576 . . 12_656 49.5(3) ?
    O1 Tl1 O1 Tl1 14_664 . . 14_664 -8.2(4) ?
    O1 Tl1 O1 Tl1 12_656 . . 14_664 -91.4(5) ?
    Tl1 Tl1 O1 Tl1 5_576 . . 14_664 -50.1(3) ?
    Tl1 O1 C1 C2 12_656 . . . -53(2) ?
    Tl1 O1 C1 C2 14_664 . . . 66(2) ?
    Tl1 O1 C1 C2 . . . . -174.2(19) ?
    Tl1 O1 C1 C3 12_656 . . . -173.5(18) ?
    Tl1 O1 C1 C3 14_664 . . . -55(2) ?
    Tl1 O1 C1 C3 . . . . 65(2) ?
    Tl1 O1 C1 C4 12_656 . . . 67.6(19) ?
    Tl1 O1 C1 C4 14_664 . . . -173.7(14) ?
    Tl1 O1 C1 C4 . . . . -53.8(18) ?
    O1A Tl1A O1A C1A 7_656 . . . 139.7(13) ?
    O1A Tl1A O1A C1A 3_665 . . . -139.7(13) ?
    O1A Tl1A O1A Tl1A 7_656 . . 7_656 10.8(5) ?
    O1A Tl1A O1A Tl1A 3_665 . . 7_656 91.49(15) ?
    O1A Tl1A O1A Tl1A 7_656 . . 3_665 -91.49(15) ?
    O1A Tl1A O1A Tl1A 3_665 . . 3_665 -10.8(5) ?
    Tl1A O1A C1A C2A 7_656 . . 11_665 68.4(10) ?
    Tl1A O1A C1A C2A 3_665 . . 11_665 -171.6(10) ?
    Tl1A O1A C1A C2A . . . 11_665 -51.6(10) ?
    Tl1A O1A C1A C2A 7_656 . . 24_656 -171.6(10) ?
    Tl1A O1A C1A C2A 3_665 . . 24_656 -51.6(10) ?
    Tl1A O1A C1A C2A . . . 24_656 68.4(10) ?
    Tl1A O1A C1A C2A 7_656 . . . -51.6(10) ?
    Tl1A O1A C1A C2A 3_665 . . . 68.4(10) ?
    Tl1A O1A C1A C2A . . . . -171.6(10) ?
data_global
_journal_date_recd_electronic     2010-11-02
_journal_date_accepted     2010-11-16
_journal_name_full     'Acta Crystallographica, Section E'
_journal_year     2010
_journal_volume     66
_journal_issue     12
_journal_page_first     m1621
_journal_page_last     m1621
_journal_paper_category     QM
_journal_coeditor_code     KJ2165
_publ_contact_author
;
      Dr. Michael Bolte
      Institut f\"ur Anorganische Chemie
      J. W. Goethe-Universit\"at
      Max-von-Laue-Str. 7
      60438 Frankfurt/Main
      Germany
;
_publ_contact_author_email     bolte@chemie.uni-frankfurt.de
_publ_contact_author_fax     '49 69 798 29239'
_publ_contact_author_phone     '49 69 798 29136'
_publ_section_title
;
Tetra-\m~3~-<i>tert</i>-butanolato-tetrathallium(I)
;
loop_
    _publ_author_name
    _publ_author_address
    'Blasberg, Florian'
;     Institut f\"ur Anorganische Chemie
      J. W. Goethe-Universit\"at Frankfurt
      Max-von-Laue-Strasse 7
      60438 Frankfurt/Main
      Germany
;
    'Lerner, Hans-Wolfram'
;     Institut f\"ur Anorganische Chemie
      J. W. Goethe-Universit\"at Frankfurt
      Max-von-Laue-Strasse 7
      60438 Frankfurt/Main
      Germany
;
    'Bolte, Michael'
;     Institut f\"ur Anorganische Chemie
      J. W. Goethe-Universit\"at Frankfurt
      Max-von-Laue-Strasse 7
      60438 Frankfurt/Main
      Germany
;
