# Supplementary material for: Tetra-μ3-tert-butano­lato-tetra­thallium(I)
Source: Acta Crystallogr Sect E Struct Rep Online. 2010 Nov 20;66(Pt 12):m1621. doi: 10.1107/S1600536810047550 (PMC3011501; doi:10.1107/S1600536810047550)
Supplement: Supplementary file 2 [file e-66-m1621-Isup2.hkl]

# 
# h,k,l, Fc-squared, Fo-squared, sigma(Fo-squared) and status flag 
# 
data_I
_shelx_title ' wa1126 in   P -4 3 n' 
_shelx_refln_list_code          4 
_shelx_F_calc_maximum     1397.80 
_exptl_crystal_F_000      3904.00 
_reflns_d_resolution_high  0.8408 
 
loop_ 
 _symmetry_equiv_pos_as_xyz 
 'x, y, z' 
 'y+1/2, -x+1/2, -z+1/2' 
 '-x, -y, z' 
 '-y+1/2, x+1/2, -z+1/2' 
 'x, -y, -z' 
 '-y+1/2, -x+1/2, z+1/2' 
 '-x, y, -z' 
 'y+1/2, x+1/2, z+1/2' 
 'z, x, y' 
 'x+1/2, -z+1/2, -y+1/2' 
 '-z, -x, y' 
 '-x+1/2, z+1/2, -y+1/2' 
 'z, -x, -y' 
 '-x+1/2, -z+1/2, y+1/2' 
 '-z, x, -y' 
 'x+1/2, z+1/2, y+1/2' 
 'y, z, x' 
 'z+1/2, y+1/2, x+1/2' 
 'z+1/2, -y+1/2, -x+1/2' 
 '-z+1/2, -y+1/2, x+1/2' 
 '-z+1/2, y+1/2, -x+1/2' 
 'y, -z, -x' 
 '-y, -z, x' 
 '-y, z, -x' 
 
_cell_length_a    17.1500 
_cell_length_b    17.1500 
_cell_length_c    17.1500 
_cell_angle_alpha  90.000 
_cell_angle_beta   90.000 
_cell_angle_gamma  90.000 
 
_shelx_F_squared_multiplier     1.000 
 
loop_ 
 _refln_index_h 
 _refln_index_k 
 _refln_index_l 
 _refln_F_squared_calc 
 _refln_F_squared_meas 
 _refln_F_squared_sigma 
 _refln_observed_status 
   0   2   2      498.82     1488.60   2059.80 o 
   2   2   2   720644.13   488652.44 167563.06 o 
   0   1   3       24.40      159.41    790.15 o 
  -1   2   3     6526.73     5697.96   2781.19 o 
   0   2   3     4587.76     5407.03   1683.03 o 
   1   2   3     6245.22     5063.67   2190.79 o 
  -2   3   3      247.36    -1679.33   3591.58 o 
   0   3   3     4289.66     5139.88   3351.54 o 
   2   3   3      173.51      954.09   3164.02 o 
   0   0   4  1540675.50  1010912.56 116997.45 o 
  -1   1   4     9455.30    11826.69   2783.03 o 
   0   1   4     5757.57     7896.41   2090.68 o 
   1   1   4    10481.31    12696.42   3412.72 o 
  -2   2   4   507374.34   496729.44  51281.13 o 
  -1   2   4   179223.84   186986.36   8872.47 o 
   0   2   4    70934.49    75367.23   2739.86 o 
   1   2   4   173413.34   178605.64   4187.28 o 
   2   2   4   512384.94   532475.13  11739.65 o 
  -3   3   4   902278.88   866838.69  27150.65 o 
  -2   3   4   640637.69   608267.75  17940.87 o 
  -1   3   4   162128.86   174516.97  13447.98 o 
   0   3   4      650.62     6439.56   2512.65 o 
   1   3   4   161035.30   163990.34   4304.54 o 
   2   3   4   649586.50   684446.06  13060.78 o 
   3   3   4   896817.94   935825.38  23504.68 o 
  -4   4   4   555399.31   526828.63  14231.86 o 
  -2   4   4    13376.33    16332.64   3674.62 o 
   0   4   4   156790.00   175168.98   8784.93 o 
   2   4   4    13599.63    21232.51   5074.69 o 
   4   4   4   533521.19   545896.56  14698.77 o 
   0   1   5        9.24     1044.44   1894.63 o 
  -1   2   5   123387.13   142129.34   6170.68 o 
   0   2   5   150162.98   175091.39   7252.73 o 
   1   2   5   121473.69   141367.86   3978.39 o 
  -2   3   5     8990.78     7288.98   2377.99 o 
  -1   3   5     6996.75     7827.55   2313.87 o 
   0   3   5       56.74     1448.01   2083.02 o 
   1   3   5     7010.16     7196.55   2036.83 o 
   2   3   5     9396.15    10881.90   2406.80 o 
  -3   4   5   269576.56   252618.28   4195.63 o 
  -2   4   5   193964.31   200931.70   7854.51 o 
  -1   4   5    86879.06    91655.19   3077.80 o 
   0   4   5      841.02     2210.56   2636.19 o 
   1   4   5    86622.23    94395.77   3961.31 o 
   2   4   5   186941.42   187826.16   3637.37 o 
   3   4   5   276637.75   290651.94   5417.91 o 
  -4   5   5    55038.72    52434.92   3423.62 o 
  -2   5   5    97902.70   105993.33  11074.20 o 
   0   5   5     3508.02     2990.06   2672.75 o 
   2   5   5    91443.47    89669.24   6090.75 o 
   4   5   5    50221.83    50558.03   2731.31 o 
   0   0   6  1307912.38  1368538.13  86082.31 o 
  -1   1   6   814078.69   791000.63  43412.40 o 
   0   1   6   992015.38   975133.25  35200.24 o 
   1   1   6   819251.88   801061.06  17622.05 o 
  -2   2   6   154781.39   162399.23   6084.73 o 
  -1   2   6    19737.84    21536.91   1985.22 o 
   0   2   6      222.78     4256.87   1898.85 o 
   1   2   6    19003.10    20674.00   2226.91 o 
   2   2   6   149373.34   161765.78   7221.28 o 
  -3   3   6     3819.73     3123.55   3322.04 o 
  -2   3   6    12946.79    13872.65   2275.45 o 
  -1   3   6     4751.50     5489.25   2069.58 o 
   0   3   6    16054.37    20458.03   2002.89 o 
   1   3   6     4275.39     5217.57   2016.20 o 
   2   3   6    12046.70    11925.65   1998.75 o 
   3   3   6     5429.21     6839.26   2884.10 o 
  -4   4   6    37279.79    39359.85   3224.57 o 
  -3   4   6     2622.21     3513.65   2118.09 o 
  -2   4   6     6873.42    10026.42   1852.64 o 
  -1   4   6   140539.91   140685.59   6304.48 o 
   0   4   6   187432.63   197785.56   7933.69 o 
   1   4   6   141107.64   147599.47   3330.47 o 
   2   4   6     5028.82     6104.49   1931.95 o 
   3   4   6     1435.51     3358.67   1996.70 o 
   4   4   6    34396.64    37092.55   3427.68 o 
  -5   5   6   223514.44   216821.81   5138.46 o 
  -4   5   6    49458.36    43650.14   2452.70 o 
  -3   5   6    13668.66    11415.41   2067.92 o 
  -2   5   6     1454.71     2351.81   1639.39 o 
  -1   5   6   359560.97   345238.50   9310.64 o 
   0   5   6   467963.91   463168.78  10252.67 o 
   1   5   6   363589.06   385102.13  10003.86 o 
   2   5   6     1296.28     2670.89   2359.53 o 
   3   5   6    13699.00    13587.22   2194.07 o 
   4   5   6    43241.84    43894.21   2282.73 o 
   5   5   6   224161.92   222655.38   4198.93 o 
  -6   6   6   518624.25   451429.22  10134.40 o 
  -4   6   6     8099.14    10246.61   3020.18 o 
  -2   6   6   217180.64   199908.56  11986.85 o 
   0   6   6       38.53     6745.24   3237.81 o 
   2   6   6   231639.34   229202.45   7790.47 o 
   4   6   6     9430.87    12922.55   2627.17 o 
   6   6   6   530118.31   481650.06   8195.40 o 
   0   1   7       41.74     1510.09   1780.25 o 
  -1   2   7   251581.42   261935.70   6414.89 o 
   0   2   7   349140.56   366228.19  11545.55 o 
   1   2   7   248984.69   270984.16   6883.06 o 
  -2   3   7     4300.69     3461.68   1845.85 o 
  -1   3   7     8090.00     9073.22   2024.10 o 
   0   3   7     1493.79     1885.10   1738.31 o 
   1   3   7     8352.07    10146.70   2231.07 o 
   2   3   7     4717.03     4885.81   1913.16 o 
  -3   4   7    91984.54    90588.50   3382.65 o 
  -2   4   7    65707.09    65271.25   2617.71 o 
  -1   4   7     3752.56     5313.05   2115.70 o 
   0   4   7     1277.63     4759.32   2031.46 o 
   1   4   7     3948.97     7856.71   1957.38 o 
   2   4   7    69399.36    68749.77   2399.40 o 
   3   4   7    94866.73    96069.93   2736.93 o 
  -4   5   7    44686.98    43387.76   2462.57 o 
  -3   5   7    12689.45    12617.71   1832.46 o 
  -2   5   7   146121.59   147001.84   6943.55 o 
  -1   5   7    15671.75    24437.53   2326.12 o 
   0   5   7     2171.48     2575.79   2073.08 o 
   1   5   7    15994.88    16719.77   2400.54 o 
   2   5   7   146859.39   144921.97   4541.19 o 
   3   5   7    12123.97    12271.98   1907.38 o 
   4   5   7    43193.79    44288.25   2280.58 o 
  -5   6   7   346194.28   313910.00   7139.34 o 
  -4   6   7   100134.31    91932.81   2852.93 o 
  -3   6   7     6892.31     6412.41   1702.84 o 
  -2   6   7     2051.45     4519.27   1697.86 o 
  -1   6   7   614001.69   582206.19  12445.84 o 
   0   6   7   823205.75   750555.00  18460.07 o 
   1   6   7   608441.56   590464.00  20842.82 o 
   2   6   7     2209.90     4182.27   2483.94 o 
   3   6   7     7697.34     8470.65   2013.85 o 
   4   6   7   103385.58    95904.67   3114.02 o 
   5   6   7   343143.63   316164.38   3692.73 o 
  -6   7   7   484381.09   453057.97  14620.69 o 
  -4   7   7    37430.26    34889.59   3157.36 o 
  -2   7   7   211426.55   193512.00   9380.56 o 
   0   7   7      151.53      823.80   2821.20 o 
   2   7   7   213006.72   203104.95   9549.16 o 
   4   7   7    39346.32    34153.02   2768.23 o 
   6   7   7   488110.56   446189.97  12035.97 o 
   0   0   8  1953846.75  1941445.00 147067.59 o 
  -1   1   8    19191.67    20119.20   2307.36 o 
   0   1   8     5823.54     6152.27   1742.38 o 
   1   1   8    19605.42    21309.09   2602.57 o 
  -2   2   8    81457.27    87390.76   3284.67 o 
  -1   2   8   107724.55   111204.26   2383.82 o 
   0   2   8   142779.36   153854.19   5392.62 o 
   1   2   8   123323.68   131229.67   3314.28 o 
   2   2   8    85620.14    92491.98   3762.69 o 
  -3   3   8   443229.84   408014.69  17133.35 o 
  -2   3   8   252743.53   244224.80  10829.40 o 
  -1   3   8   122223.04   120743.69   3062.14 o 
   0   3   8      313.09     1046.31   1516.35 o 
   1   3   8   121073.74   127193.20   4290.06 o 
   2   3   8   263421.47   259587.48   5216.74 o 
   3   3   8   433986.09   443349.78  21565.58 o 
  -4   4   8   272901.50   241863.06   7781.25 o 
  -3   4   8    12121.16    10295.16   1892.98 o 
  -2   4   8    21649.32    20693.32   1865.93 o 
  -1   4   8     5479.17     5317.83   1784.09 o 
   0   4   8   245976.48   244866.95   8360.70 o 
   1   4   8     6060.74     7713.49   1880.03 o 
   2   4   8    22069.42    26508.86   2349.63 o 
   3   4   8    13379.50    13277.25   1851.76 o 
   4   4   8   264554.75   258248.09   9097.38 o 
  -5   5   8    35065.78    35234.61   7380.78 o 
  -4   5   8    17735.68    14722.45   2289.50 o 
  -3   5   8   145190.45   143349.52   5617.32 o 
  -2   5   8   231400.58   209837.72   7828.48 o 
  -1   5   8    70258.26    69591.23   2434.26 o 
   0   5   8      534.69     2827.37   2422.03 o 
   1   5   8    68779.22    69890.63   4063.90 o 
   2   5   8   223204.50   223196.45   4923.19 o 
   3   5   8   149757.81   144537.48   2673.92 o 
   4   5   8    18620.54    16370.83   1861.23 o 
   5   5   8    32049.89    33004.87   2972.02 o 
  -6   6   8    12070.00    11691.74   2975.99 o 
  -5   6   8   182732.53   167386.69   3128.59 o 
  -4   6   8    53071.48    47752.13   2277.72 o 
  -3   6   8    31372.57    29652.44   1931.00 o 
  -2   6   8     6763.86     5805.79   1617.85 o 
  -1   6   8   222073.16   220536.94   4808.73 o 
   0   6   8   289402.97   282337.88   8640.38 o 
   1   6   8   221743.00   225574.27   6895.92 o 
   2   6   8     6245.00     7411.03   2339.03 o 
   3   6   8    29253.63    28603.50   2546.87 o 
   4   6   8    53895.16    51501.42   2275.08 o 
   5   6   8   187576.34   176676.13   2796.86 o 
   6   6   8    11995.15    11404.05   2675.89 o 
  -7   7   8     8634.69     8317.01   2820.49 o 
  -6   7   8   249530.98   239781.59   5295.39 o 
  -5   7   8    15168.62    12892.58   1981.85 o 
  -4   7   8     8120.35     7720.16   1607.30 o 
  -3   7   8     8516.55     8082.73   1696.22 o 
  -2   7   8    95391.25    87565.79   2881.39 o 
  -1   7   8     2408.81     2182.00   1805.79 o 
   0   7   8     3019.87     5174.08   2012.42 o 
   1   7   8     1639.59     2755.41   2090.59 o 
   2   7   8   100452.45   101450.52   3092.88 o 
   3   7   8     8454.68     6621.90   2040.11 o 
   4   7   8     8053.77     6748.17   1839.90 o 
   5   7   8    14485.67    12739.54   1845.21 o 
   6   7   8   248914.52   226774.72   3211.60 o 
   7   7   8     8986.61     9191.63   2778.14 o 
  -8   8   8   155063.28   147306.55   6600.79 o 
  -6   8   8    70512.93    68941.41   4195.99 o 
  -4   8   8   192751.97   188701.00   8591.44 o 
  -2   8   8    34735.53    29958.86   2436.42 o 
   0   8   8   595665.81   581386.69  15534.85 o 
   2   8   8    34780.36    34393.30   3499.56 o 
   4   8   8   184785.22   166312.39   7156.51 o 
   6   8   8    69586.33    66515.77   3638.52 o 
   8   8   8   159095.83   136851.36  10546.71 o 
   0   1   9        2.91     1372.74   1715.80 o 
  -1   2   9    25789.87    26580.75   1814.83 o 
   0   2   9    47995.51    49834.98   1946.02 o 
   1   2   9    26098.42    28525.67   2082.38 o 
  -2   3   9       18.47      613.56   1655.92 o 
  -1   3   9     9876.88    11179.59   1785.54 o 
   0   3   9     3048.00     3471.11   1848.23 o 
   1   3   9     9747.78    10270.87   1829.45 o 
   2   3   9       32.56      785.72   1907.85 o 
  -3   4   9   411159.25   392018.38  13694.80 o 
  -2   4   9   280464.19   269804.59   5724.66 o 
  -1   4   9    62840.55    61887.12   2320.34 o 
   0   4   9     3126.71     4385.45   1827.98 o 
   1   4   9    63112.59    64916.44   2373.39 o 
   2   4   9   275087.13   278050.56   7456.74 o 
   3   4   9   413911.34   410540.13   3892.99 o 
  -4   5   9   190357.66   173083.47   8003.44 o 
  -3   5   9     9639.04     8143.33   1688.06 o 
  -2   5   9     5325.19     4824.87   1765.02 o 
  -1   5   9     4284.37     5530.64   1661.12 o 
   0   5   9    10061.65     9448.78   2500.29 o 
   1   5   9     4590.78     5370.71   2151.64 o 
   2   5   9     5730.08     6350.71   1769.68 o 
   3   5   9     9898.98     9559.46   2031.13 o 
   4   5   9   188910.69   176207.88   3745.81 o 
  -5   6   9    26254.20    24577.78   1858.77 o 
  -4   6   9    26826.68    24645.80   1831.04 o 
  -3   6   9     1763.44     2930.39   1528.86 o 
  -2   6   9     7446.06     6732.36   1688.19 o 
  -1   6   9    83619.57    78142.35   2180.04 o 
   0   6   9    84222.94    80407.20   2843.82 o 
   1   6   9    84076.10    82208.59   3401.68 o 
   2   6   9     7343.80     6060.90   2543.36 o 
   3   6   9     2724.61     3506.73   2279.82 o 
   4   6   9    28722.79    28136.55   1816.12 o 
   5   6   9    25538.17    25157.20   1992.65 o 
  -6   7   9    50406.09    47470.40   2167.57 o 
  -5   7   9    12320.90    12215.11   2154.67 o 
  -4   7   9    40819.48    41591.75   1950.16 o 
  -3   7   9     6682.32     6035.67   1667.32 o 
  -2   7   9    15780.12    15844.92   1728.23 o 
  -1   7   9     6330.27     5501.49   1760.08 o 
   0   7   9     5057.41     4963.07   1824.63 o 
   1   7   9     6938.74     7574.53   1975.12 o 
   2   7   9    13906.85    13241.51   1927.67 o 
   3   7   9     7611.38     6503.77   1955.54 o 
   4   7   9    40355.92    39323.69   2217.20 o 
   5   7   9    11802.24    10509.77   2074.59 o 
   6   7   9    51039.16    48473.71   1986.81 o 
  -7   8   9     6768.40     7012.37   2064.49 o 
  -6   8   9    18312.63    18785.87   2372.14 o 
  -5   8   9    89116.70    88714.89   3015.83 o 
  -4   8   9    10520.18    10905.13   1813.58 o 
  -3   8   9   242113.03   222187.53   8003.33 o 
  -2   8   9   136597.11   123850.55   2676.64 o 
  -1   8   9    67445.23    65662.59   3351.45 o 
   0   8   9     6573.19     6978.48   1807.96 o 
   1   8   9    66796.09    67984.42   3122.52 o 
   2   8   9   142699.95   141263.86   2898.84 o 
   3   8   9   242760.56   235918.59   7198.42 o 
   4   8   9    10248.40    11687.01   2057.35 o 
   5   8   9    89717.77    80163.36   2341.03 o 
   6   8   9    16563.61    13916.15   2113.23 o 
   7   8   9     6791.70     8084.00   2176.47 o 
  -8   9   9   135049.61   128032.75   4394.64 o 
  -6   9   9    36749.18    36468.50   3006.55 o 
  -4   9   9   241599.56   239012.22   6650.48 o 
  -2   9   9    12712.34    11567.85   2241.17 o 
   0   9   9    13804.03    18908.63   3014.60 o 
   2   9   9    11513.07     8410.70   2827.13 o 
   4   9   9   244284.73   230984.70   7746.46 o 
   6   9   9    37303.14    31002.32   3500.87 o 
   8   9   9   138444.33   125224.79   5413.20 o 
   0   0  10     2326.76     9465.94   3843.84 o 
  -1   1  10   105414.59   115034.86   3208.39 o 
   0   1  10    31037.09    37200.24   2154.93 o 
   1   1  10   107232.58   119141.34   3409.74 o 
  -2   2  10  1091638.13  1034200.25  33672.48 o 
  -1   2  10     6971.88     8869.21   1660.07 o 
   0   2  10     2361.52    10634.73   2330.08 o 
   1   2  10     6000.91     6973.99   1716.11 o 
   2   2  10  1102848.25  1125334.00  38578.35 o 
  -3   3  10     1044.74     2875.31   2555.03 o 
  -2   3  10     8444.23     9846.47   1690.82 o 
  -1   3  10     8407.04     9014.44   1692.14 o 
   0   3  10     9753.67    11004.15   1940.19 o 
   1   3  10     8492.14     9094.61   1736.48 o 
   2   3  10     7100.03     8227.79   2034.90 o 
   3   3  10     1603.45     2172.40   2343.25 o 
  -4   4  10      252.23     1097.67   2144.28 o 
  -3   4  10   369140.88   340569.59  10001.97 o 
  -2   4  10   318100.72   303662.38   7298.64 o 
  -1   4  10    97277.12    96168.27   4085.52 o 
   0   4  10      699.41     4192.38   1782.67 o 
   1   4  10   101658.99   102762.12   3659.94 o 
   2   4  10   317997.06   327159.94   9704.45 o 
   3   4  10   363223.75   348694.28  12056.31 o 
   4   4  10      365.26     1688.51   2481.12 o 
  -5   5  10     6042.24     5059.17   2607.59 o 
  -4   5  10   136773.19   130828.48   3460.43 o 
  -3   5  10     5562.49     4849.67   1744.36 o 
  -2   5  10     8231.64     6459.43   1731.59 o 
  -1   5  10    28556.82    27418.83   2000.48 o 
   0   5  10    42307.98    43903.27   2337.12 o 
   1   5  10    28829.49    28085.39   2203.82 o 
   2   5  10     7548.28     6806.50   1684.05 o 
   3   5  10     6018.96     7150.59   1819.20 o 
   4   5  10   129652.99   123388.70   2518.26 o 
   5   5  10     5935.83     4366.92   2044.16 o 
  -6   6  10     8166.34    13083.28   3731.94 o 
  -5   6  10    17224.46    16080.89   2105.14 o 
  -4   6  10      823.38     3021.79   1715.56 o 
  -3   6  10    12217.43    11608.21   1646.29 o 
  -2   6  10    25767.59    23897.40   1718.31 o 
  -1   6  10     9532.55     8621.26   2101.38 o 
   0   6  10     5300.72     7671.30   2039.05 o 
   1   6  10     9583.93    10138.54   2140.34 o 
   2   6  10    26996.55    26787.96   2415.52 o 
   3   6  10    11850.15    13042.15   1985.10 o 
   4   6  10      537.70      531.15   1705.05 o 
   5   6  10    17365.26    17112.54   1846.52 o 
   6   6  10     8744.87    10794.67   2341.65 o 
  -7   7  10    31233.79    33151.93   3603.83 o 
  -6   7  10    15998.05    14151.13   2095.61 o 
  -5   7  10     7427.46     9303.84   1894.19 o 
  -4   7  10    23353.09    23790.04   1756.45 o 
  -3   7  10     5693.41     5012.96   1550.61 o 
  -2   7  10     7632.54     8081.68   1619.76 o 
  -1   7  10    38718.71    34910.19   1774.82 o 
   0   7  10    43896.64    42272.13   2006.16 o 
   1   7  10    37233.79    33385.56   2202.74 o 
   2   7  10     6789.65     6338.40   2310.53 o 
   3   7  10     5753.88     7126.33   2366.95 o 
   4   7  10    22639.08    23304.60   2217.73 o 
   5   7  10     7534.89     9116.50   2215.29 o 
   6   7  10    16185.38    14614.32   1882.55 o 
   7   7  10    30663.66    26087.13   2761.99 o 
  -8   8  10     2828.55     8083.45   4046.18 o 
  -7   8  10    35760.00    35922.82   2518.80 o 
  -6   8  10     4268.59     4324.67   1738.69 o 
  -5   8  10   134090.47   137229.50   2817.76 o 
  -4   8  10     1403.22     1623.10   1844.03 o 
  -3   8  10   209989.25   189874.23   5899.54 o 
  -2   8  10    87833.36    88147.79   2067.50 o 
  -1   8  10    32607.55    31826.48   1969.98 o 
   0   8  10        6.45     1932.74   1929.01 o 
   1   8  10    33099.20    35025.80   2004.87 o 
   2   8  10    87773.45    91172.25   3056.63 o 
   3   8  10   216153.92   207344.11   4202.93 o 
   4   8  10     1752.90      488.55   2383.06 o 
   5   8  10   129574.16   118493.76   2559.48 o 
   6   8  10     4056.51     3985.54   1899.41 o 
   7   8  10    38051.11    35343.79   2375.19 o 
   8   8  10     3825.16     4996.26   4368.14 o 
  -9   9  10     8839.69    10617.67   3732.81 o 
  -8   9  10   109245.21   107470.52   2942.81 o 
  -7   9  10    19199.83    19523.73   2322.95 o 
  -6   9  10     4919.83     5640.11   2028.83 o 
  -5   9  10     7676.11     8171.06   1853.94 o 
  -4   9  10   218376.47   204023.03   3711.83 o 
  -3   9  10     1807.12     1841.36   1546.59 o 
  -2   9  10     2710.93     4556.58   1748.56 o 
  -1   9  10    15788.23    16844.06   2105.14 o 
   0   9  10     1269.85     3204.96   1852.12 o 
   1   9  10    16971.98    17592.79   2029.60 o 
   2   9  10     2666.23     1673.53   1927.60 o 
   3   9  10     2389.32     3842.96   2046.49 o 
   4   9  10   209531.19   195527.73   3639.93 o 
   5   9  10     9203.15    10402.11   1920.91 o 
   6   9  10     4550.62     3997.94   2082.80 o 
   7   9  10    17535.30    16389.82   2099.07 o 
   8   9  10   110425.55   103127.87   3257.09 o 
   9   9  10     8576.48     8753.51   4790.02 o 
 -10  10  10   646181.88   641772.75  12887.69 o 
  -8  10  10    73173.03    70473.09   3596.96 o 
  -6  10  10    24915.79    25081.83   2898.56 o 
  -4  10  10   211991.56   209410.09   3814.97 o 
  -2  10  10   767795.06   753487.88  22460.56 o 
   0  10  10        8.74     4395.71   3258.33 o 
   2  10  10   773858.31   810731.63  14574.35 o 
   4  10  10   212242.77   213014.56   4151.94 o 
   6  10  10    23674.19    22077.24   2719.29 o 
   8  10  10    70611.52    64122.71   4848.12 o 
  10  10  10   647004.56   618286.56  33575.20 o 
   0   1  11      236.36     1682.32   1663.34 o 
  -1   2  11    31992.09    35674.80   1950.93 o 
   0   2  11    55515.45    61319.05   2181.16 o 
   1   2  11    31100.63    35689.38   2134.92 o 
  -2   3  11     8642.37     8965.12   1659.52 o 
  -1   3  11    10538.78    11077.02   1654.49 o 
   0   3  11    10360.30    11255.60   1609.64 o 
   1   3  11    10748.00    12056.68   1752.39 o 
   2   3  11     8714.45     9529.74   1887.15 o 
  -3   4  11   202736.11   195074.84   3883.76 o 
  -2   4  11   212149.59   201393.61   6926.41 o 
  -1   4  11    69753.91    72717.55   3018.18 o 
   0   4  11     1710.48     2873.04   1600.96 o 
   1   4  11    69476.22    70180.88   2176.88 o 
   2   4  11   212665.84   219301.69   7226.04 o 
   3   4  11   201741.16   202538.77   5261.48 o 
  -4   5  11    54164.79    51133.59   1805.68 o 
  -3   5  11     5462.91     4539.03   1510.58 o 
  -2   5  11    29031.61    30100.86   1758.82 o 
  -1   5  11    10169.82    11711.28   1824.70 o 
   0   5  11     9860.87    10082.79   1814.57 o 
   1   5  11     9362.09    10012.66   1726.59 o 
   2   5  11    28525.08    30748.06   1949.83 o 
   3   5  11     5101.56     7331.12   1954.08 o 
   4   5  11    56025.59    58488.46   2206.14 o 
  -5   6  11    79758.56    76653.55   2040.63 o 
  -4   6  11    19159.33    19398.37   1602.73 o 
  -3   6  11    17641.04    15047.33   1667.94 o 
  -2   6  11     6787.67     6896.55   1661.04 o 
  -1   6  11   104687.63   108520.20   4342.39 o 
   0   6  11   116912.48   131623.02   4948.99 o 
   1   6  11   104869.70   102790.21   4184.70 o 
   2   6  11     6923.13     7904.49   2163.29 o 
   3   6  11    17201.01    16985.29   2451.20 o 
   4   6  11    16098.47    16549.01   1969.05 o 
   5   6  11    80168.33    76157.20   2325.20 o 
  -6   7  11   152695.97   149388.88   5224.06 o 
  -5   7  11     5414.47     8288.87   1839.79 o 
  -4   7  11     7029.15     9388.23   1655.91 o 
  -3   7  11     3577.54     3862.35   1617.07 o 
  -2   7  11    55059.06    53795.80   2380.07 o 
  -1   7  11     8931.05     9753.96   1815.06 o 
   0   7  11    10287.48    10385.21   2100.21 o 
   1   7  11     8993.76     8302.39   2041.98 o 
   2   7  11    55104.32    54528.37   2811.19 o 
   3   7  11     3445.80     3958.59   2315.94 o 
   4   7  11     7261.86     8283.64   2383.21 o 
   5   7  11     5294.35     6766.11   2170.64 o 
   6   7  11   148834.95   136926.16   3697.78 o 
  -7   8  11     4833.22     7351.96   2318.35 o 
  -6   8  11    32027.94    33701.75   2112.26 o 
  -5   8  11    48826.02    50070.86   2080.41 o 
  -4   8  11     2361.95     3058.95   1754.84 o 
  -3   8  11   209818.27   202651.56   6293.72 o 
  -2   8  11   118555.67   115404.98   3164.53 o 
  -1   8  11    85542.22    84149.67   3410.87 o 
   0   8  11     2270.14     2103.12   1690.71 o 
   1   8  11    86384.27    85269.92   3154.00 o 
   2   8  11   122102.60   120304.48   5758.56 o 
   3   8  11   205980.66   196857.66   5271.73 o 
   4   8  11     2779.29     2614.11   2399.66 o 
   5   8  11    48618.87    45315.17   2513.45 o 
   6   8  11    34106.83    33241.07   1936.96 o 
   7   8  11     4197.72     5373.52   1957.87 o 
  -8   9  11   116531.16   116195.13   4459.04 o 
  -7   9  11    13733.35    13638.90   1927.91 o 
  -6   9  11    10820.86    12363.14   1790.77 o 
  -5   9  11    18131.69    17409.25   1901.89 o 
  -4   9  11   117934.27   118188.75   2408.24 o 
  -3   9  11     5431.15     5902.72   1752.17 o 
  -2   9  11     2620.94     3602.96   1985.03 o 
  -1   9  11     9211.14     8660.88   1983.84 o 
   0   9  11     3770.29     6327.21   1874.76 o 
   1   9  11     8457.71    10007.30   2002.06 o 
   2   9  11     2344.03     3482.06   2435.33 o 
   3   9  11     6064.49     8378.50   2628.38 o 
   4   9  11   119625.95   120536.40   3069.75 o 
   5   9  11    16793.35    14465.33   2128.40 o 
   6   9  11    10489.14     8393.51   2163.56 o 
   7   9  11    15073.25    13475.71   2145.43 o 
   8   9  11   116990.34   105245.10   3550.08 o 
  -9  10  11     5525.94     7873.60   2455.56 o 
  -8  10  11    63023.00    71606.80   2383.20 o 
  -7  10  11    16247.74    16558.83   2004.26 o 
  -6  10  11     4442.56     5684.97   1943.86 o 
  -5  10  11     5927.37     7949.31   2003.33 o 
  -4  10  11   121566.31   117947.19   2418.40 o 
  -3  10  11      290.46     1068.78   1674.36 o 
  -2  10  11      795.39     4842.29   2087.30 o 
  -1  10  11    20400.50    22232.55   1925.17 o 
   0  10  11       79.99     1961.31   1875.01 o 
   1  10  11    20060.06    18755.31   1876.01 o 
   2  10  11      813.41     2705.68   1917.56 o 
   3  10  11      339.05     1843.99   2242.78 o 
   4  10  11   121924.83   119840.76   2643.75 o 
   5  10  11     6205.71     6139.10   1832.85 o 
   6  10  11     4612.59     5303.60   2234.41 o 
   7  10  11    15667.88    14328.56   2450.25 o 
   8  10  11    64594.93    58896.55   2787.24 o 
   9  10  11     5071.10     4285.06   2898.69 o 
 -10  11  11     4648.31    -1371.41   3758.20 o 
  -8  11  11    91440.86    90264.71   3729.44 o 
  -6  11  11    10264.23    12938.37   2849.46 o 
  -4  11  11    74708.44    73662.24   3260.91 o 
  -2  11  11     3307.91     4020.35   2681.32 o 
   0  11  11       17.81     4047.86   2847.07 o 
   2  11  11     3420.54     6567.37   2526.06 o 
   4  11  11    76340.08    72422.03   3731.68 o 
   6  11  11     8882.83     9007.10   3219.91 o 
   8  11  11    90686.12    70998.16   4176.93 o 
  10  11  11     4516.77     4634.90   5165.77 o 
   0   0  12  1558478.50  1861920.50 175105.27 o 
  -1   1  12     1833.45     4140.75   2515.23 o 
   0   1  12    11030.91    13949.25   1822.01 o 
   1   1  12     1374.27     2668.35   2725.35 o 
  -2   2  12   111991.86   114181.99   3083.27 o 
  -1   2  12   129675.30   143416.94   3166.45 o 
   0   2  12   157643.77   174433.34   4051.10 o 
   1   2  12   134364.11   152680.06   4219.17 o 
   2   2  12   109525.63   120691.93   4485.23 o 
  -3   3  12    20039.70    21320.77   2483.57 o 
  -2   3  12    30497.12    31414.23   1852.99 o 
  -1   3  12     2270.18     2053.79   1572.60 o 
   0   3  12     5388.55     7307.30   1661.35 o 
   1   3  12     2907.03     3995.12   1817.52 o 
   2   3  12    28906.98    31529.79   1846.80 o 
   3   3  12    20692.46    26071.15   2644.63 o 
  -4   4  12    32178.52    29124.41   2563.16 o 
  -3   4  12    12602.88    11874.66   1490.92 o 
  -2   4  12    30136.10    26812.87   1970.37 o 
  -1   4  12      409.99     2926.95   1737.70 o 
   0   4  12   177827.94   194324.41   6363.73 o 
   1   4  12      465.39     1688.41   1676.47 o 
   2   4  12    30250.19    31713.14   1924.03 o 
   3   4  12    12943.77    12874.29   1810.75 o 
   4   4  12    31869.15    34770.13   2829.37 o 
  -5   5  12     6350.51     5869.99   2237.55 o 
  -4   5  12    18713.24    18861.79   1587.99 o 
  -3   5  12    10110.23    10735.71   1591.22 o 
  -2   5  12    43515.38    42311.78   2169.48 o 
  -1   5  12      397.35     2427.70   1713.21 o 
   0   5  12     1856.70     2657.59   1942.57 o 
   1   5  12      760.77     2819.83   1606.75 o 
   2   5  12    48473.96    50759.19   2381.69 o 
   3   5  12    10145.88    11258.44   1768.71 o 
   4   5  12    19607.31    18186.78   1809.30 o 
   5   5  12     6918.34     8288.33   2579.41 o 
  -6   6  12     4750.64     2916.23   2343.46 o 
  -5   6  12   130014.52   121262.69   2248.85 o 
  -4   6  12    52613.25    51463.79   1824.90 o 
  -3   6  12     4002.35     4448.51   1580.73 o 
  -2   6  12     2439.87     4656.24   1697.45 o 
  -1   6  12   264023.88   270779.22  14004.80 o 
   0   6  12   343290.16   361241.34  13058.56 o 
   1   6  12   266834.06   267807.69   7646.22 o 
   2   6  12     1827.75     3145.53   1854.62 o 
   3   6  12     4922.87     5303.36   2071.95 o 
   4   6  12    52043.60    51608.88   2080.72 o 
   5   6  12   125476.18   121414.46   3183.86 o 
   6   6  12     5923.35     6098.81   2420.90 o 
  -7   7  12    16043.73    19350.37   2346.65 o 
  -6   7  12   218967.03   220962.11   4289.10 o 
  -5   7  12    10731.25    11689.41   1679.73 o 
  -4   7  12     6061.23     8058.67   1958.10 o 
  -3   7  12    33458.65    33091.94   1769.19 o 
  -2   7  12    74297.66    77711.38   2056.22 o 
  -1   7  12     4035.69     5585.39   1848.83 o 
   0   7  12      161.76     2201.35   1833.48 o 
   1   7  12     4282.17     6327.89   2560.71 o 
   2   7  12    82234.02    80885.29   3806.95 o 
   3   7  12    34793.84    34721.66   2687.58 o 
   4   7  12     6541.86     6916.65   2092.06 o 
   5   7  12    11453.24    10917.83   2157.24 o 
   6   7  12   224486.50   198898.14   7270.65 o 
   7   7  12    16141.74    14534.14   2547.24 o 
  -8   8  12   192822.73   193738.66   4152.32 o 
  -7   8  12     7247.11     8435.01   1739.27 o 
  -6   8  12   103859.88    99289.11   2195.85 o 
  -5   8  12    16778.88    17429.56   1920.30 o 
  -4   8  12   112472.93   105654.73   4267.29 o 
  -3   8  12    14604.41    12537.44   1649.70 o 
  -2   8  12    49276.95    49449.46   2626.72 o 
  -1   8  12    14043.98    14187.96   1968.23 o 
   0   8  12   608632.00   610761.81  28491.52 o 
   1   8  12    14055.41    18263.83   2028.29 o 
   2   8  12    48675.82    50264.09   2695.71 o 
   3   8  12    13594.68    14758.54   2748.99 o 
   4   8  12   114881.34   112988.25   4770.48 o 
   5   8  12    16346.00    15189.87   2691.42 o 
   6   8  12   105763.49   101818.48   2846.45 o 
   7   8  12     7506.87     8330.45   1977.90 o 
   8   8  12   193682.55   172122.94  10988.07 o 
  -9   9  12    17496.24    19504.79   3608.06 o 
  -8   9  12    10840.82    10401.73   2081.15 o 
  -7   9  12    14007.54    14294.63   1957.28 o 
  -6   9  12    52004.45    49846.12   2285.19 o 
  -5   9  12    14277.45    13766.47   1897.60 o 
  -4   9  12     8334.88     7406.76   1974.82 o 
  -3   9  12    12797.06    13034.13   1800.01 o 
  -2   9  12    40662.63    40714.82   1949.55 o 
  -1   9  12     3000.76     3770.83   1848.84 o 
   0   9  12     1141.05    -1307.25   1770.68 o 
   1   9  12     3076.81     3105.54   1856.70 o 
   2   9  12    38372.77    36817.01   2289.62 o 
   3   9  12    12400.56    13202.30   2149.45 o 
   4   9  12     8743.64     7775.28   2136.02 o 
   5   9  12    13916.74    11978.77   2165.25 o 
   6   9  12    52495.59    45824.23   2427.00 o 
   7   9  12    14808.32    14289.04   2367.25 o 
   8   9  12    10408.68    10623.01   2712.38 o 
   9   9  12    16934.49    18812.25   4763.79 o 
 -10  10  12    38741.98    41517.52   4426.35 o 
  -9  10  12    11408.16    14507.11   2145.35 o 
  -8  10  12      662.98     2485.91   2206.24 o 
  -7  10  12    13859.14    11740.69   2212.92 o 
  -6  10  12      302.83     2438.23   1948.74 o 
  -5  10  12     7898.21     7681.77   1969.14 o 
  -4  10  12     3632.78     5487.10   1827.30 o 
  -3  10  12    14149.94    16826.53   1957.25 o 
  -2  10  12    62388.07    64572.14   2470.93 o 
  -1  10  12    20326.25    24285.18   2213.36 o 
   0  10  12      175.92      586.97   1671.87 o 
   1  10  12    20132.17    24322.10   2153.33 o 
   2  10  12    61640.45    61311.04   2694.37 o 
   3  10  12    14339.08    10298.29   2276.00 o 
   4  10  12     3770.05     5097.64   1890.54 o 
   5  10  12     6235.22     5529.71   2070.62 o 
   6  10  12       81.05      939.47   2091.07 o 
   7  10  12    14212.24    13231.34   2360.61 o 
   8  10  12      787.11     1053.73   2261.21 o 
   9  10  12    11582.52    11459.40   3446.02 o 
  10  10  12    40129.04    36730.84   6101.14 o 
 -11  11  12     1251.13     -817.39   4181.77 o 
 -10  11  12     7164.46     7877.81   2343.50 o 
  -9  11  12      177.67     -385.64   2061.24 o 
  -8  11  12     6123.57     6099.33   2097.50 o 
  -7  11  12     3059.27     3544.59   1953.00 o 
  -6  11  12    43546.23    44564.68   2230.47 o 
  -5  11  12     1168.00     3884.09   2009.97 o 
  -4  11  12     1265.86     3883.84   1912.09 o 
  -3  11  12     3038.86     4437.87   1875.90 o 
  -2  11  12    24676.21    28732.13   2079.21 o 
  -1  11  12     4002.18     4648.24   1954.92 o 
   0  11  12     3035.13     4414.23   1875.78 o 
   1  11  12     3341.02     4897.21   1647.62 o 
   2  11  12    28587.29    31761.26   2090.01 o 
   3  11  12     1736.04     3768.37   1925.72 o 
   4  11  12     1224.39     2550.21   1889.58 o 
   5  11  12     1531.80     2802.46   1960.01 o 
   6  11  12    43150.46    40026.91   2222.81 o 
   7  11  12     2770.22     5480.72   2201.66 o 
   8  11  12     6055.47     5918.00   2327.35 o 
   9  11  12      301.53     2560.89   2975.24 o 
  10  11  12     7013.79     6612.06   3590.17 o 
  11  11  12     1351.53     3762.65   5439.41 o 
 -10  12  12     1655.14     1942.11   3112.37 o 
  -8  12  12   231365.16   225943.75   4292.28 o 
  -6  12  12   145935.36   152753.30   4345.17 o 
  -4  12  12    71765.29    68965.41   3318.66 o 
  -2  12  12    70667.20    69482.40   3157.43 o 
   0  12  12   579661.06   646577.56  24060.80 o 
   2  12  12    68500.73    69566.47   4819.95 o 
   4  12  12    66440.20    67212.64   3278.29 o 
   6  12  12   149256.20   134297.28   3827.54 o 
   8  12  12   232517.45   198633.41  14191.34 o 
  10  12  12     1393.50     1732.66   4183.98 o 
   0   1  13        2.10      574.78   1727.62 o 
  -1   2  13    92645.66   107148.95   2081.88 o 
   0   2  13   127817.14   147067.31   3067.45 o 
   1   2  13    92365.52   104469.91   2360.23 o 
  -2   3  13     6929.39     7879.74   1613.41 o 
  -1   3  13     8087.55     8680.20   1764.21 o 
   0   3  13       13.63     1630.37   1645.99 o 
   1   3  13     8014.98     8275.22   1662.69 o 
   2   3  13     6228.17     5723.61   1858.49 o 
  -3   4  13     6758.60     6374.46   1757.73 o 
  -2   4  13    18647.90    19924.29   1820.30 o 
  -1   4  13     3795.06     4891.84   1703.83 o 
   0   4  13     3475.32     4229.40   1666.31 o 
   1   4  13     3798.19     4753.84   1830.16 o 
   2   4  13    22308.03    25025.60   1854.68 o 
   3   4  13     7892.44     9852.55   2028.27 o 
  -4   5  13    23481.48    22799.03   1686.03 o 
  -3   5  13     4007.21     5346.87   1747.00 o 
  -2   5  13    68712.10    67723.67   2127.41 o 
  -1   5  13     5869.88     6239.21   1682.49 o 
   0   5  13       13.64     2975.87   1914.53 o 
   1   5  13     6107.00     7204.52   1968.00 o 
   2   5  13    69412.47    65235.18   2416.51 o 
   3   5  13     4220.48     4750.38   1682.95 o 
   4   5  13    24357.69    25978.47   1878.78 o 
  -5   6  13   149737.13   142810.58   2117.35 o 
  -4   6  13    45103.64    43550.44   1734.00 o 
  -3   6  13     7886.26     8065.72   1743.71 o 
  -2   6  13     2238.89     2004.01   1786.75 o 
  -1   6  13   271681.47   282479.63   9780.29 o 
   0   6  13   303520.56   326456.53  12928.22 o 
   1   6  13   272569.03   271380.00   6570.22 o 
   2   6  13     2024.89     3405.39   1931.89 o 
   3   6  13     7630.73     6544.54   2108.02 o 
   4   6  13    43895.52    44752.73   1997.74 o 
   5   6  13   149979.81   145000.36   3782.17 o 
  -6   7  13   262876.34   253875.13   3308.52 o 
  -5   7  13     6661.23     5994.37   1655.71 o 
  -4   7  13     1340.80     2404.38   1802.04 o 
  -3   7  13    15737.98    15198.88   1573.12 o 
  -2   7  13    96924.84    99262.09   2150.72 o 
  -1   7  13     6692.87     6736.55   1855.15 o 
   0   7  13       69.67     1669.94   1866.94 o 
   1   7  13     6465.52     5412.16   1898.94 o 
   2   7  13    94422.58    94239.79   3764.93 o 
   3   7  13    16740.50    16369.97   2290.31 o 
   4   7  13     1521.70     3301.56   2279.19 o 
   5   7  13     6119.79     6131.06   2135.31 o 
   6   7  13   264026.63   244355.22   7136.96 o 
  -7   8  13     2242.60     3011.31   1583.18 o 
  -6   8  13   101982.22   102356.99   2372.27 o 
  -5   8  13    12784.58    11426.21   1851.36 o 
  -4   8  13     5049.16     6511.69   1659.69 o 
  -3   8  13     4261.05     7345.42   1871.87 o 
  -2   8  13    43035.13    43989.02   2113.35 o 
  -1   8  13     1623.71     2206.45   1846.43 o 
   0   8  13     6079.97     7819.55   1899.59 o 
   1   8  13     1722.42     2210.00   1853.29 o 
   2   8  13    40535.86    41246.44   2495.80 o 
   3   8  13     4544.02     6935.68   2109.75 o 
   4   8  13     5026.92     7180.90   2491.35 o 
   5   8  13    13633.01    14239.03   2563.23 o 
   6   8  13   101493.26    94575.25   2805.52 o 
   7   8  13     2329.68     2776.26   1616.48 o 
  -8   9  13     1539.12     2644.71   1882.92 o 
  -7   9  13    13037.58    11882.03   1975.45 o 
  -6   9  13    41444.96    40668.49   2050.92 o 
  -5   9  13     1730.14     4115.61   1728.92 o 
  -4   9  13      626.62     2261.03   1678.04 o 
  -3   9  13     4280.49     3256.48   1821.18 o 
  -2   9  13    10976.77    13373.16   2055.34 o 
  -1   9  13     4278.76     4877.09   1972.05 o 
   0   9  13      259.71     3206.86   1715.83 o 
   1   9  13     4448.26     7506.89   2086.71 o 
   2   9  13     9671.50     9695.71   1896.51 o 
   3   9  13     4570.09     5354.56   1981.08 o 
   4   9  13      414.60     2388.42   2730.46 o 
   5   9  13     1632.59     5933.53   2501.00 o 
   6   9  13    40822.05    36688.66   2124.80 o 
   7   9  13    12679.79    12244.16   2384.22 o 
   8   9  13     1694.14     3343.02   2093.13 o 
  -9  10  13    15495.65    13586.76   2096.28 o 
  -8  10  13     9056.82    11595.83   1961.42 o 
  -7  10  13    21680.06    23510.94   2068.67 o 
  -6  10  13     2916.67     4090.85   1914.62 o 
  -5  10  13    15147.27    14813.49   2050.07 o 
  -4  10  13      734.30     2592.73   1697.94 o 
  -3  10  13     1533.86     2798.54   1714.75 o 
  -2  10  13     1356.97     4689.08   1938.82 o 
  -1  10  13    31627.04    33037.34   2127.68 o 
   0  10  13     4244.23     7746.84   1779.71 o 
   1  10  13    33671.65    36449.40   2477.26 o 
   2  10  13     1073.13     2008.33   1812.75 o 
   3  10  13     1949.78     2501.73   1998.72 o 
   4  10  13      273.39     3365.52   2550.25 o 
   5  10  13    17282.77    16147.91   1992.49 o 
   6  10  13     3039.07     4165.64   2326.60 o 
   7  10  13    21253.41    18732.01   2276.37 o 
   8  10  13     8895.54    11458.75   2699.61 o 
   9  10  13    15703.23    15223.50   3679.27 o 
 -10  11  13     6974.75     7210.11   2280.07 o 
  -9  11  13     8568.70     9104.71   2491.59 o 
  -8  11  13     1138.57     2161.58   1930.64 o 
  -7  11  13    10836.13     8857.99   2026.21 o 
  -6  11  13    56230.89    57864.01   2247.34 o 
  -5  11  13    12032.64    12147.67   1995.73 o 
  -4  11  13      791.58     2550.13   1895.37 o 
  -3  11  13    10410.75     8055.93   1939.28 o 
  -2  11  13    17729.96    18391.96   1965.43 o 
  -1  11  13      145.86     1021.78   1708.46 o 
   0  11  13      216.57     2829.04   2051.49 o 
   1  11  13      181.17     1103.92   1691.14 o 
   2  11  13    16765.49    21557.95   2156.69 o 
   3  11  13    10762.36    11271.66   1843.93 o 
   4  11  13     1071.61     3327.35   2216.45 o 
   5  11  13    11866.00    13198.96   2249.20 o 
   6  11  13    55596.56    50978.42   2534.58 o 
   7  11  13    10686.30     9782.73   2143.52 o 
   8  11  13     1178.49     4375.32   2279.47 o 
   9  11  13     8317.04     9955.22   4331.11 o 
  10  11  13     7093.06     9336.65   3767.22 o 
 -10  12  13    11185.11    13295.78   2402.36 o 
  -9  12  13      522.12     1693.85   2346.36 o 
  -8  12  13     7014.28     4398.45   2139.99 o 
  -7  12  13      117.62     3517.74   1996.31 o 
  -6  12  13   146829.88   153545.59   6106.33 o 
  -5  12  13     1768.93     4835.48   2021.41 o 
  -4  12  13     2297.22     2694.47   2228.20 o 
  -3  12  13      672.01     3651.49   2097.38 o 
  -2  12  13    64389.71    72835.08   2668.03 o 
  -1  12  13     2042.12     3684.09   1832.38 o 
   0  12  13     2410.24     8211.40   1885.56 o 
   1  12  13     1512.59     2806.39   1871.67 o 
   2  12  13    66666.58    64726.21   1914.38 o 
   3  12  13     1207.22     2302.58   1712.19 o 
   4  12  13     2204.62     3756.05   2118.90 o 
   5  12  13     1529.95     2207.75   2142.80 o 
   6  12  13   143126.42   124595.88   3449.67 o 
   7  12  13      149.88     1080.56   2266.30 o 
   8  12  13     7195.31     8623.21   2763.80 o 
   9  12  13      361.02     2634.97   3426.21 o 
  10  12  13    10520.71     8789.81   3811.91 o 
  -8  13  13    10803.02    13435.62   3100.00 o 
  -6  13  13   146654.91   149477.77   3874.85 o 
  -4  13  13    24541.29    23753.87   3128.08 o 
  -2  13  13    54202.82    61724.09   5741.31 o 
   0  13  13      197.92     1520.96   2180.68 o 
   2  13  13    54085.00    49148.05   3068.42 o 
   4  13  13    24381.36    19130.07   2718.14 o 
   6  13  13   146130.52   132502.50   6633.20 o 
   8  13  13     9904.89     6209.01   4088.36 o 
   0   0  14   381114.22   457444.59  22847.22 o 
  -1   1  14    87385.86   107053.70   4308.33 o 
   0   1  14   176426.20   211823.72   4850.41 o 
   1   1  14    86227.27   103598.66   5218.34 o 
  -2   2  14   277332.78   294270.31   6307.96 o 
  -1   2  14    11878.57    13371.26   1716.45 o 
   0   2  14     3411.52     5552.69   1698.69 o 
   1   2  14    11374.19    12452.23   1778.47 o 
   2   2  14   276803.19   289834.19  11150.69 o 
  -3   3  14     4761.35     5047.42   2766.61 o 
  -2   3  14     7724.67    11242.35   1794.92 o 
  -1   3  14    13618.21    15811.98   1803.79 o 
   0   3  14      195.27     2273.14   1636.81 o 
   1   3  14    12929.63    12799.39   1929.84 o 
   2   3  14     6971.19    10177.79   1781.76 o 
   3   3  14     5001.33     6111.98   2512.36 o 
  -4   4  14    34841.99    33975.46   2676.94 o 
  -3   4  14   124693.39   122332.55   4556.03 o 
  -2   4  14   127026.13   130741.14   4654.06 o 
  -1   4  14    96271.17   102570.41   3116.28 o 
   0   4  14    58038.47    62819.53   2589.14 o 
   1   4  14   101344.55   104372.80   3008.46 o 
   2   4  14   127073.48   146081.11   5096.85 o 
   3   4  14   123698.23   137200.63   5304.09 o 
   4   4  14    36444.00    39927.14   3230.97 o 
  -5   5  14    99669.22   100717.84   2992.73 o 
  -4   5  14    34044.17    32114.38   1751.54 o 
  -3   5  14    27164.24    28472.28   1799.92 o 
  -2   5  14     2377.53     4357.59   1807.74 o 
  -1   5  14    69207.09    73338.77   2659.67 o 
   0   5  14    73466.25    80653.23   3114.69 o 
   1   5  14    67923.29    75416.77   2405.26 o 
   2   5  14     2055.81     1762.20   1723.86 o 
   3   5  14    24274.97    23568.97   2007.14 o 
   4   5  14    31067.19    34392.32   2031.18 o 
   5   5  14    99032.20    96081.54   3270.62 o 
  -6   6  14   149814.38   140211.39   3014.97 o 
  -5   6  14    10809.71    10666.57   1767.18 o 
  -4   6  14     8435.70    10829.87   1616.50 o 
  -3   6  14     6102.53     7853.51   1733.51 o 
  -2   6  14    71730.45    76652.50   2927.44 o 
  -1   6  14     5356.57     6585.20   2016.47 o 
   0   6  14     4044.70     5452.15   1977.49 o 
   1   6  14     6086.76     8087.13   2062.21 o 
   2   6  14    67706.78    71417.36   2554.57 o 
   3   6  14     6650.02     6849.03   1998.79 o 
   4   6  14     8168.46     9322.58   1848.62 o 
   5   6  14    10745.16    11249.91   1911.19 o 
   6   6  14   142671.70   145057.70   8989.70 o 
  -7   7  14   100931.47    96123.02   3016.24 o 
  -6   7  14     8872.91    10118.77   1756.13 o 
  -5   7  14   104523.09   104394.38   2308.83 o 
  -4   7  14    23912.25    22715.81   1726.02 o 
  -3   7  14     8289.98     7098.28   1972.01 o 
  -2   7  14     4028.28     6390.25   1689.92 o 
  -1   7  14   106646.86   111586.22   3630.18 o 
   0   7  14   145418.95   154823.73   5895.69 o 
   1   7  14   108515.05   115740.63   4080.40 o 
   2   7  14     3636.32     4869.63   2329.58 o 
   3   7  14     8588.61     9556.07   2180.30 o 
   4   7  14    24976.29    25095.09   2259.24 o 
   5   7  14   103457.23   101095.36   3644.20 o 
   6   7  14     8718.63    10192.22   2227.13 o 
   7   7  14   100572.49    97837.20   4333.75 o 
  -8   8  14    33312.66    32354.98   2534.00 o 
  -7   8  14    38810.83    38659.42   1768.54 o 
  -6   8  14     1861.37     4203.87   1895.78 o 
  -5   8  14    46868.44    47537.02   1916.39 o 
  -4   8  14    28152.91    29485.71   1908.78 o 
  -3   8  14    44901.30    45052.30   2059.90 o 
  -2   8  14    30813.05    33281.82   1778.07 o 
  -1   8  14    60754.75    63933.03   2165.78 o 
   0   8  14   115764.88   121637.41   2908.26 o 
   1   8  14    62202.13    67622.58   3036.49 o 
   2   8  14    30751.37    35800.84   2312.34 o 
   3   8  14    45975.71    47902.45   2209.31 o 
   4   8  14    28199.98    28387.23   2606.86 o 
   5   8  14    45698.20    48643.26   3507.32 o 
   6   8  14     1703.45     2704.72   2246.53 o 
   7   8  14    37329.84    36271.75   2432.74 o 
   8   8  14    31343.18    27029.48   4657.24 o 
  -9   9  14     2168.29     2870.04   2636.23 o 
  -8   9  14    24223.26    24614.20   1735.30 o 
  -7   9  14     2459.73     2910.35   1724.46 o 
  -6   9  14     1306.42     2537.74   1675.08 o 
  -5   9  14     7121.36     5890.89   1824.77 o 
  -4   9  14    79096.86    75757.97   2791.03 o 
  -3   9  14     1339.11     2879.46   1961.80 o 
  -2   9  14     7412.25     7954.66   2012.43 o 
  -1   9  14     9100.10    10694.49   1909.07 o 
   0   9  14    33905.29    34727.17   2361.24 o 
   1   9  14     8086.15     8636.25   2191.75 o 
   2   9  14     7806.03     7536.38   1872.10 o 
   3   9  14     1089.26     3068.99   1927.66 o 
   4   9  14    77075.84    74458.61   3066.35 o 
   5   9  14     5507.65     7474.46   2254.67 o 
   6   9  14      967.54     4971.00   2094.27 o 
   7   9  14     2986.44     5471.83   2159.66 o 
   8   9  14    24769.65    21057.29   2496.14 o 
   9   9  14     2411.54     1881.56   3692.94 o 
 -10  10  14   175885.67   167974.27   4771.02 o 
  -9  10  14     6011.75     8469.81   1927.95 o 
  -8  10  14    29408.57    31485.70   1913.21 o 
  -7  10  14     8025.19     9454.37   1725.56 o 
  -6  10  14    25542.14    27982.38   1854.59 o 
  -5  10  14     6657.81     6488.92   1745.90 o 
  -4  10  14    99970.27    98717.43   2591.98 o 
  -3  10  14    11351.23    13925.11   1966.94 o 
  -2  10  14   194153.02   203241.50   4847.15 o 
  -1  10  14    12278.40    12929.46   1917.28 o 
   0  10  14     2949.85     5137.44   2040.76 o 
   1  10  14    12732.49    11103.38   2004.85 o 
   2  10  14   197930.48   214447.94   6126.27 o 
   3  10  14    11451.22    14721.12   2569.14 o 
   4  10  14    99492.81    95451.46   6256.78 o 
   5  10  14     6829.30     8660.46   2346.10 o 
   6  10  14    23913.95    23706.87   2215.87 o 
   7  10  14     8375.54     7355.38   2562.61 o 
   8  10  14    28071.50    29385.97   3089.38 o 
   9  10  14     5982.69     7607.67   3309.75 o 
  10  10  14   178724.66   158180.36  13718.63 o 
  -9  11  14      313.33     1698.21   1988.19 o 
  -8  11  14    38198.84    41172.20   2140.21 o 
  -7  11  14    35393.15    34645.90   2050.91 o 
  -6  11  14     2654.96     4510.80   1836.22 o 
  -5  11  14    26347.34    29852.65   1935.56 o 
  -4  11  14    86354.41    86709.02   5130.48 o 
  -3  11  14     7346.26     7961.44   2033.40 o 
  -2  11  14    11808.10    13940.64   2125.86 o 
  -1  11  14    21020.59    24522.67   2081.22 o 
   0  11  14    44984.44    53131.39   3132.44 o 
   1  11  14    20557.09    22337.63   1873.30 o 
   2  11  14    11468.34    15224.51   1992.76 o 
   3  11  14     7836.13    10865.14   2002.54 o 
   4  11  14    86892.62    85546.81   2729.00 o 
   5  11  14    25400.75    22395.18   2361.44 o 
   6  11  14     2774.80     4344.42   2313.40 o 
   7  11  14    36334.73    34878.39   2715.63 o 
   8  11  14    38966.81    33172.53   2567.85 o 
   9  11  14      327.58     3519.74   4013.32 o 
  -8  12  14    49005.41    44552.51   2350.89 o 
  -7  12  14    55360.56    54756.57   2638.16 o 
  -6  12  14     5908.76     4539.55   2313.00 o 
  -5  12  14    36271.27    39306.30   2289.19 o 
  -4  12  14    33855.76    33954.22   2733.23 o 
  -3  12  14    13932.10    14640.69   2550.80 o 
  -2  12  14    28122.00    31115.34   2209.47 o 
  -1  12  14    97592.10   108775.18   4764.61 o 
   0  12  14   171000.56   182023.89   8205.11 o 
   1  12  14    98203.92   104635.84   3381.10 o 
   2  12  14    28267.03    29713.96   1838.88 o 
   3  12  14    13902.22    15381.20   1805.42 o 
   4  12  14    33964.04    31892.35   2038.15 o 
   5  12  14    35999.68    37367.82   2469.55 o 
   6  12  14     6616.61     6022.60   2185.26 o 
   7  12  14    53888.54    47572.66   2799.39 o 
   8  12  14    48370.89    41840.01   2792.94 o 
  -7  13  14    59062.34    59345.79   2510.21 o 
  -6  13  14     2418.70     3020.34   2247.61 o 
  -5  13  14    56915.60    55159.39   5036.55 o 
  -4  13  14    19722.03    20887.10   2862.89 o 
  -3  13  14    10578.44    11112.48   2445.06 o 
  -2  13  14     3578.51     7886.07   1832.90 o 
  -1  13  14    54657.59    59198.77   2011.27 o 
   0  13  14    91792.93    99385.21   3771.73 o 
   1  13  14    54351.58    56719.79   2147.43 o 
   2  13  14     3671.34     5881.42   1844.44 o 
   3  13  14    10797.65    13003.41   1903.19 o 
   4  13  14    19773.88    20542.09   2114.33 o 
   5  13  14    57994.99    53242.88   2675.68 o 
   6  13  14     2910.35     5572.73   2678.70 o 
   7  13  14    60219.96    55856.91   3078.57 o 
  -4  14  14    24943.89    22843.13   4586.98 o 
  -2  14  14    30069.94    23643.98   2819.52 o 
   0  14  14     8252.49     9260.17   2961.12 o 
   2  14  14    30465.24    30149.08   2841.99 o 
   4  14  14    24514.70    26824.88   3407.16 o 
   0   1  15       59.80      315.71   1401.01 o 
  -1   2  15    35585.54    40906.07   1738.72 o 
   0   2  15    36794.68    42336.41   1850.10 o 
   1   2  15    35599.57    40506.93   1964.27 o 
  -2   3  15     3867.10     4330.13   1891.16 o 
  -1   3  15     6088.57     6496.58   1673.72 o 
   0   3  15    12748.39    15035.51   1677.54 o 
   1   3  15     6190.84     7931.28   1813.58 o 
   2   3  15     3523.09     4400.02   1761.08 o 
  -3   4  15   167731.59   163242.06   4672.11 o 
  -2   4  15   102501.61   102053.25   2892.78 o 
  -1   4  15    17974.67    20914.39   1914.16 o 
   0   4  15       49.73     1845.66   1779.26 o 
   1   4  15    17778.70    19654.27   1723.83 o 
   2   4  15    99922.90   106298.99   3003.83 o 
   3   4  15   168356.94   170857.56   6579.28 o 
  -4   5  15    95522.00    87303.59   2641.79 o 
  -3   5  15     6139.62     6462.04   1779.40 o 
  -2   5  15    19668.30    20201.68   1955.02 o 
  -1   5  15    14927.43    13977.79   1992.80 o 
   0   5  15     2949.99     2760.31   1977.67 o 
   1   5  15    14915.16    13239.88   1913.57 o 
   2   5  15    20049.04    21273.68   2018.55 o 
   3   5  15     5920.98     6768.24   1860.94 o 
   4   5  15    94945.66    98671.94   4409.43 o 
  -5   6  15    43072.14    39094.81   1970.40 o 
  -4   6  15    18644.63    17913.20   2032.59 o 
  -3   6  15     7612.46     7583.84   1769.42 o 
  -2   6  15     1515.70     3677.77   2148.76 o 
  -1   6  15    84503.55    83215.23   2299.84 o 
   0   6  15   121133.13   121908.17   4092.55 o 
   1   6  15    83446.92    82714.21   3663.58 o 
   2   6  15     1517.93     3768.41   2152.95 o 
   3   6  15     7225.33     8796.77   2236.04 o 
   4   6  15    20150.53    20774.68   1840.08 o 
   5   6  15    41326.90    41503.99   2302.24 o 
  -6   7  15    32617.20    33865.64   1873.24 o 
  -5   7  15     4504.31     3571.74   1637.29 o 
  -4   7  15    29591.83    27207.65   1947.64 o 
  -3   7  15     4920.61     5580.48   1891.59 o 
  -2   7  15    21067.78    20323.08   2064.38 o 
  -1   7  15     3466.19     4490.83   1941.59 o 
   0   7  15     8181.11     6712.62   1910.52 o 
   1   7  15     3752.10     5344.09   2104.07 o 
   2   7  15    21000.15    21246.21   2184.99 o 
   3   7  15     4932.49     7032.03   2401.28 o 
   4   7  15    29818.07    29627.14   2127.69 o 
   5   7  15     4283.92     4807.87   2222.65 o 
   6   7  15    34950.05    36810.22   2562.43 o 
  -7   8  15     4872.82     6362.79   1649.45 o 
  -6   8  15    40372.28    36110.94   1868.45 o 
  -5   8  15    37258.13    36977.48   2025.86 o 
  -4   8  15     2917.63     2228.29   1902.93 o 
  -3   8  15    93796.18    91909.65   2264.24 o 
  -2   8  15    58766.17    60790.41   2033.24 o 
  -1   8  15    20719.92    19915.65   1809.68 o 
   0   8  15       14.19     2075.07   1864.89 o 
   1   8  15    21131.32    21254.79   1901.36 o 
   2   8  15    60251.89    62998.38   2456.29 o 
   3   8  15    93483.32    90803.79   2671.96 o 
   4   8  15     2919.57     3830.80   2352.94 o 
   5   8  15    36769.87    37029.53   2451.90 o 
   6   8  15    38456.56    36175.70   2989.02 o 
   7   8  15     4967.33     4467.38   2539.36 o 
  -8   9  15    50101.30    48187.66   1914.58 o 
  -7   9  15     8773.89     8888.44   1744.35 o 
  -6   9  15     5054.48     5740.21   1745.17 o 
  -5   9  15    12277.41    12396.49   1953.50 o 
  -4   9  15    95134.81    89823.72   2584.40 o 
  -3   9  15        6.85     1771.80   1924.87 o 
  -2   9  15     2764.73     5431.92   2035.85 o 
  -1   9  15    12212.33    10654.12   1941.30 o 
   0   9  15       56.08     1797.01   1756.45 o 
   1   9  15    11787.23    11476.43   1920.00 o 
   2   9  15     2543.21     3598.60   2031.78 o 
   3   9  15        2.23     4004.29   2344.61 o 
   4   9  15    95717.19    93577.55   4999.28 o 
   5   9  15    12039.79    12040.50   2424.95 o 
   6   9  15     5265.47     6214.51   2394.07 o 
   7   9  15     9190.46     9020.86   2267.51 o 
   8   9  15    49596.77    43812.69   3677.02 o 
  -9  10  15     3387.74     4435.49   1816.87 o 
  -8  10  15    44821.54    44517.00   1940.98 o 
  -7  10  15     5725.57     5788.57   1894.00 o 
  -6  10  15     6606.67     4704.51   1821.02 o 
  -5  10  15     3945.17     5066.39   1727.16 o 
  -4  10  15    77746.33    79305.87   3267.29 o 
  -3  10  15     3077.97     4703.70   2286.72 o 
  -2  10  15     2694.87     4040.51   1934.37 o 
  -1  10  15     2642.40     4446.82   1826.28 o 
   0  10  15    21737.50    20619.90   1853.09 o 
   1  10  15     3067.23     4870.14   1735.45 o 
   2  10  15     2765.62     1714.61   2097.33 o 
   3  10  15     3012.94     5706.92   1849.34 o 
   4  10  15    78469.80    79303.41   4082.86 o 
   5  10  15     4105.75     4247.14   2039.30 o 
   6  10  15     6596.90     7693.36   2381.97 o 
   7  10  15     5124.05     3841.89   2659.79 o 
   8  10  15    46685.17    39403.88   3545.05 o 
   9  10  15     3121.43      576.56   3499.10 o 
  -8  11  15    35395.14    35004.42   1940.25 o 
  -7  11  15     1840.30     5054.95   1901.87 o 
  -6  11  15    47320.11    46439.15   1983.13 o 
  -5  11  15     9894.49     9858.26   1807.42 o 
  -4  11  15    36674.89    41528.95   2793.65 o 
  -3  11  15     3628.01     5301.23   2347.45 o 
  -2  11  15    19004.86    16235.38   1983.04 o 
  -1  11  15     4182.74     6135.16   1955.13 o 
   0  11  15     5160.32     6251.74   2073.57 o 
   1  11  15     4338.46     5129.24   1948.82 o 
   2  11  15    18387.33    18030.39   2143.05 o 
   3  11  15     3841.98     5632.39   1984.91 o 
   4  11  15    37361.06    35487.77   2045.26 o 
   5  11  15     9364.69    10872.69   2263.85 o 
   6  11  15    48817.67    43770.38   2503.74 o 
   7  11  15     1883.87     4796.28   2509.97 o 
   8  11  15    35943.77    35610.21   3155.89 o 
  -6  12  15    35650.32    35844.68   2201.37 o 
  -5  12  15    15343.83    14829.35   2299.95 o 
  -4  12  15     4755.64     5612.74   2450.84 o 
  -3  12  15    15743.44    15760.90   2449.43 o 
  -2  12  15    15031.85    14819.01   1811.27 o 
  -1  12  15      721.67     1144.41   2192.93 o 
   0  12  15      887.05     2565.08   2145.30 o 
   1  12  15      512.33     4918.69   1876.40 o 
   2  12  15    13556.72    13716.80   2016.13 o 
   3  12  15    14799.63    12502.49   1924.14 o 
   4  12  15     4613.49     5787.77   1966.92 o 
   5  12  15    14494.17    11554.97   1981.53 o 
   6  12  15    34054.91    33298.14   2428.06 o 
  -4  13  15     1453.47     3776.29   2828.76 o 
  -3  13  15     4230.98     3354.33   2246.87 o 
  -2  13  15    13641.97    14358.33   2071.91 o 
  -1  13  15     4023.68     5601.05   2147.44 o 
   0  13  15        3.12     3160.62   2151.30 o 
   1  13  15     4490.40     4249.68   1956.73 o 
   2  13  15    13956.35    14407.65   2202.51 o 
   3  13  15     3868.24     3309.84   1964.95 o 
   4  13  15     1206.26      867.99   1823.19 o 
   0   0  16     1363.47      433.43   3036.09 o 
  -1   1  16    13471.73    15758.79   2170.75 o 
   0   1  16    36310.26    38709.65   1688.54 o 
   1   1  16    13356.52    13419.62   2446.57 o 
  -2   2  16   129949.74   139727.77   6822.78 o 
  -1   2  16    30348.06    34463.28   1729.68 o 
   0   2  16     3246.97     4413.09   1686.29 o 
   1   2  16    33366.66    40696.39   2039.50 o 
   2   2  16   128455.41   141566.91   4926.01 o 
  -3   3  16   225438.28   229382.89  15999.95 o 
  -2   3  16   152589.80   161620.36   3411.02 o 
  -1   3  16    73883.05    75835.70   2159.78 o 
   0   3  16     8495.85     9808.68   1665.79 o 
   1   3  16    74143.57    79682.91   2362.66 o 
   2   3  16   151635.77   164959.28   5395.99 o 
   3   3  16   228534.64   251871.48  11613.56 o 
  -4   4  16   115057.05   119644.55   5890.23 o 
  -3   4  16     1255.32     2682.27   2402.67 o 
  -2   4  16     1417.61     2872.28   1966.05 o 
  -1   4  16     4581.35     5147.68   1805.94 o 
   0   4  16     2634.66     4138.86   1679.91 o 
   1   4  16     5111.90     6537.26   1725.31 o 
   2   4  16     1515.75     2318.38   1942.61 o 
   3   4  16     1619.54     2589.47   1867.26 o 
   4   4  16   121088.20   129609.93   8442.17 o 
  -5   5  16    26266.28    26975.26   2711.33 o 
  -4   5  16     1586.05     1633.44   1891.25 o 
  -3   5  16    72519.44    69295.98   2549.20 o 
  -2   5  16    66906.57    65112.01   3202.84 o 
  -1   5  16    31682.38    33336.17   2281.68 o 
   0   5  16     3890.79     5009.01   1988.56 o 
   1   5  16    31727.94    31954.58   1983.41 o 
   2   5  16    64565.43    66010.02   3982.17 o 
   3   5  16    73296.44    77507.64   3345.34 o 
   4   5  16     1701.03     3047.35   1629.60 o 
   5   5  16    26030.99    24624.93   2721.59 o 
  -6   6  16    26060.80    23558.63   2331.85 o 
  -5   6  16     4724.15     5791.22   1652.31 o 
  -4   6  16     2542.20     4621.82   1898.88 o 
  -3   6  16     7161.54     8134.73   2013.73 o 
  -2   6  16    11237.62    11354.12   1970.95 o 
  -1   6  16     4778.69     5005.85   1710.36 o 
   0   6  16     6327.90     5856.09   1905.12 o 
   1   6  16     4954.96     7159.69   1969.62 o 
   2   6  16    10755.67    11212.64   2362.48 o 
   3   6  16     6792.62     9181.90   2275.29 o 
   4   6  16     2861.89     3183.74   1972.24 o 
   5   6  16     5445.87     5762.03   1985.85 o 
   6   6  16    25980.40    22042.89   2887.18 o 
  -7   7  16    25278.64    22477.39   2609.16 o 
  -6   7  16     2461.57     4778.48   1783.84 o 
  -5   7  16    20966.02    18637.73   1914.80 o 
  -4   7  16     2329.52     2120.49   1989.42 o 
  -3   7  16    23805.73    24451.75   2047.85 o 
  -2   7  16     7862.86     8491.11   1841.40 o 
  -1   7  16     5398.99     4436.41   1782.70 o 
   0   7  16     6577.27     7485.56   2041.31 o 
   1   7  16     5782.42     6754.13   2176.52 o 
   2   7  16     9034.47    11559.52   2048.56 o 
   3   7  16    24298.04    23694.58   2581.05 o 
   4   7  16     1709.26     3178.16   2258.29 o 
   5   7  16    22560.76    19037.59   2175.99 o 
   6   7  16     1921.83     3331.40   2065.17 o 
   7   7  16    26103.66    23116.70   2889.65 o 
  -8   8  16    20138.22    20966.39   2748.58 o 
  -7   8  16     3614.84     4700.90   1804.09 o 
  -6   8  16     7406.89    10291.31   1700.72 o 
  -5   8  16     2500.11     4940.96   1806.45 o 
  -4   8  16    56274.89    56560.66   2246.19 o 
  -3   8  16     4268.10     3733.75   2193.90 o 
  -2   8  16     2498.64     4470.59   1806.05 o 
  -1   8  16    12869.41    13186.52   1731.45 o 
   0   8  16     2358.56     4017.48   1731.77 o 
   1   8  16    12624.17    13087.39   2146.15 o 
   2   8  16     2442.90     6075.11   2154.72 o 
   3   8  16     3824.45     4421.02   2227.89 o 
   4   8  16    57624.91    58511.26   2739.81 o 
   5   8  16     2424.97     1175.21   2104.46 o 
   6   8  16     7360.53     8525.11   2373.22 o 
   7   8  16     4041.49     4740.74   2968.82 o 
   8   8  16    24718.25    23841.24   4581.62 o 
  -8   9  16     6288.16     6771.82   1963.44 o 
  -7   9  16     8170.31     8466.88   1936.22 o 
  -6   9  16    18505.49    17265.50   1717.50 o 
  -5   9  16    58269.96    59282.46   2186.85 o 
  -4   9  16     1655.40     3911.72   1830.40 o 
  -3   9  16   132450.64   128486.49   2549.81 o 
  -2   9  16    92416.20    91711.59   2731.08 o 
  -1   9  16    32948.42    34959.68   1889.81 o 
   0   9  16    14077.93    12826.09   1952.94 o 
   1   9  16    32619.30    31992.88   2155.22 o 
   2   9  16    94004.16    96471.56   4891.94 o 
   3   9  16   133124.34   131147.16   6436.52 o 
   4   9  16     1682.52     1004.55   1923.07 o 
   5   9  16    58470.77    54812.25   3016.50 o 
   6   9  16    17660.77    20362.43   2946.19 o 
   7   9  16     8490.10     6814.39   2704.01 o 
   8   9  16     6324.87     5579.99   3500.54 o 
  -7  10  16     7702.79     8213.83   1914.07 o 
  -6  10  16     3362.36     3057.53   1878.83 o 
  -5  10  16    57737.19    57610.97   2780.71 o 
  -4  10  16      389.34     3902.05   2332.46 o 
  -3  10  16   109287.43   110307.75   4088.47 o 
  -2  10  16    93824.69    93747.25   2406.07 o 
  -1  10  16    19179.32    21079.19   1929.02 o 
   0  10  16      235.25      423.29   1809.69 o 
   1  10  16    19858.79    20869.81   1964.76 o 
   2  10  16    93709.97    95356.18   4707.32 o 
   3  10  16   109728.40   118963.03   6314.99 o 
   4  10  16      266.37     1300.11   2049.25 o 
   5  10  16    57702.53    53121.80   3740.43 o 
   6  10  16     3254.59     3684.51   2292.23 o 
   7  10  16     8157.34     7483.12   2471.04 o 
  -6  11  16      580.21     1128.18   2088.14 o 
  -5  11  16    24513.28    24664.93   2029.38 o 
  -4  11  16     1454.04     5028.06   2423.45 o 
  -3  11  16    82620.80    87198.87   5031.63 o 
  -2  11  16    55350.51    63121.03   2847.26 o 
  -1  11  16    31812.98    35744.48   2202.64 o 
   0  11  16    11800.64    13705.42   2065.51 o 
   1  11  16    31948.85    34845.87   2514.63 o 
   2  11  16    54777.59    62105.84   3513.46 o 
   3  11  16    83744.90    92370.04   4632.67 o 
   4  11  16     1297.03     3231.88   2053.08 o 
   5  11  16    23785.68    23067.52   2388.96 o 
   6  11  16      665.61     1430.96   2161.40 o 
  -4  12  16     9275.46     9938.62   2390.18 o 
  -3  12  16     6623.96     9508.28   2305.86 o 
  -2  12  16     3763.70     5198.40   1992.85 o 
  -1  12  16    12021.48    14642.30   2030.79 o 
   0  12  16      476.38     1482.18   1911.10 o 
   1  12  16    12206.28    14167.42   2186.18 o 
   2  12  16     3937.27     6400.59   2100.67 o 
   3  12  16     6664.15     8046.03   2066.22 o 
   4  12  16     9810.60    10210.32   2370.44 o 
   0   1  17        0.61       62.14   1295.33 o 
  -1   2  17     5582.13     7201.04   1540.62 o 
   0   2  17     4786.56     4393.84   1591.81 o 
   1   2  17     5268.61     7456.73   1718.42 o 
  -2   3  17     4049.53     4846.82   1993.80 o 
  -1   3  17    11790.95    12781.10   1945.23 o 
   0   3  17     6066.82     8008.92   1741.55 o 
   1   3  17    11876.20    12806.27   1839.10 o 
   2   3  17     4158.44     5627.89   1742.24 o 
  -3   4  17   107037.03   112309.52   2690.74 o 
  -2   4  17    76828.66    81153.81   2516.91 o 
  -1   4  17    32948.24    36348.92   1888.10 o 
   0   4  17        0.29     1898.13   2050.68 o 
   1   4  17    33264.68    35536.59   2005.48 o 
   2   4  17    77481.74    87326.58   2750.36 o 
   3   4  17   107915.63   113921.70   3479.70 o 
  -4   5  17    32206.68    32579.33   2189.97 o 
  -3   5  17     4506.25     6432.49   2684.55 o 
  -2   5  17    13865.30    13697.33   1837.01 o 
  -1   5  17     4292.99     3752.68   1796.17 o 
   0   5  17    10856.92    11192.14   1912.83 o 
   1   5  17     4352.20     2117.15   1973.84 o 
   2   5  17    13744.91    14582.71   1851.78 o 
   3   5  17     4451.75     5244.91   1830.65 o 
   4   5  17    30935.07    32092.21   1835.74 o 
  -5   6  17    25792.27    24308.30   2173.27 o 
  -4   6  17     3331.97     5725.88   2143.27 o 
  -3   6  17    11529.78     9586.60   2155.85 o 
  -2   6  17      536.31     1672.92   2102.12 o 
  -1   6  17    10965.88    11097.22   1834.38 o 
   0   6  17    12514.51    14566.22   2084.64 o 
   1   6  17    10899.07    10485.55   2171.33 o 
   2   6  17      586.29     3727.42   1826.28 o 
   3   6  17    12058.80    11590.49   2250.15 o 
   4   6  17     3285.71     5521.16   1983.36 o 
   5   6  17    25526.09    25197.74   2019.48 o 
  -6   7  17    32597.76    30441.48   1854.33 o 
  -5   7  17       51.19     1813.44   1971.89 o 
  -4   7  17    10052.72    10323.54   2070.86 o 
  -3   7  17     9844.29    10127.18   2215.65 o 
  -2   7  17    13068.95    15457.08   1934.90 o 
  -1   7  17    11147.03     9203.96   1654.54 o 
   0   7  17     7143.53     7810.25   1733.98 o 
   1   7  17    11447.33     9427.54   1788.06 o 
   2   7  17    13202.45    14752.29   2263.33 o 
   3   7  17    10113.82    10067.28   2645.90 o 
   4   7  17     9968.37    11646.87   2253.73 o 
   5   7  17       45.42     2399.34   2318.52 o 
   6   7  17    32885.50    32558.01   2511.13 o 
  -7   8  17     6368.10     6088.58   1738.81 o 
  -6   8  17    15148.48    14382.72   2123.52 o 
  -5   8  17    22881.90    21288.00   2015.25 o 
  -4   8  17     5029.26     7327.10   2008.25 o 
  -3   8  17    67136.28    61748.94   2587.18 o 
  -2   8  17    63153.62    63094.66   2490.53 o 
  -1   8  17    28158.00    27734.02   1899.20 o 
   0   8  17       20.01      402.03   1828.78 o 
   1   8  17    28333.63    29266.38   2081.15 o 
   2   8  17    64211.49    65694.02   3791.52 o 
   3   8  17    66927.02    58200.61   3685.15 o 
   4   8  17     4983.01     5466.88   2925.78 o 
   5   8  17    22560.33    22494.33   2764.14 o 
   6   8  17    14646.18    14285.86   2828.02 o 
   7   8  17     6876.65     7698.78   2479.64 o 
  -6   9  17     1862.64     3073.62   1886.75 o 
  -5   9  17     1926.23     3408.70   1977.22 o 
  -4   9  17    94309.81    87089.70   3798.68 o 
  -3   9  17     1908.60     3191.10   2156.12 o 
  -2   9  17      939.24     2476.21   1969.91 o 
  -1   9  17     2001.75     2402.39   1942.48 o 
   0   9  17    12986.42    11425.13   2096.16 o 
   1   9  17     2049.15     2321.84   2016.43 o 
   2   9  17      992.77     2499.24   1850.59 o 
   3   9  17     2044.05     3821.30   1973.42 o 
   4   9  17    93629.82    90130.35   5036.02 o 
   5   9  17     1842.21       63.24   2312.98 o 
   6   9  17     2086.02     4264.35   2849.39 o 
  -5  10  17      974.20     1966.10   1769.47 o 
  -4  10  17    68010.55    65057.82   2983.78 o 
  -3  10  17      122.98     3045.51   2431.44 o 
  -2  10  17     1192.74     3408.50   1873.65 o 
  -1  10  17      736.99     2134.29   1808.66 o 
   0  10  17      323.65     3514.83   1776.17 o 
   1  10  17      655.23     2753.82   2030.56 o 
   2  10  17     1177.77     2624.79   2245.55 o 
   3  10  17       64.09     1868.24   2125.52 o 
   4  10  17    69727.30    69643.52   4168.10 o 
   5  10  17      981.57      795.01   2225.80 o 
  -2  11  17     1601.48     3099.81   2077.50 o 
  -1  11  17     2595.87     1763.18   1647.91 o 
   0  11  17     1166.20     4035.76   1801.79 o 
   1  11  17     2527.81     2068.62   2005.89 o 
   2  11  17     1561.14     6285.57   2118.67 o 
   0   0  18    61508.95    65713.91   3796.10 o 
  -1   1  18   143811.23   148605.02   4635.29 o 
   0   1  18    76837.34    83945.39   2477.11 o 
   1   1  18   141856.13   152364.86   5308.30 o 
  -2   2  18    94316.00    98159.02   3797.27 o 
  -1   2  18    10634.47    11051.45   1593.54 o 
   0   2  18       57.61     1522.92   1639.84 o 
   1   2  18    10831.79    12899.35   1636.67 o 
   2   2  18    93498.63    99696.67   3645.15 o 
  -3   3  18     8384.26     9400.06   2955.42 o 
  -2   3  18    11597.93    12812.82   2353.99 o 
  -1   3  18      570.51     1728.55   1617.82 o 
   0   3  18    13815.90    13669.09   1697.51 o 
   1   3  18      621.41     1926.61   1515.20 o 
   2   3  18    10850.85    11157.16   1653.49 o 
   3   3  18     8952.67     8937.64   2548.48 o 
  -4   4  18    15225.48    11391.21   2849.79 o 
  -3   4  18    16151.15    16401.54   2428.32 o 
  -2   4  18    10167.82    10952.51   2469.88 o 
  -1   4  18    12265.23    13198.40   1994.94 o 
   0   4  18     8810.50    12419.33   1972.86 o 
   1   4  18    13308.57    12113.82   1666.78 o 
   2   4  18    10133.33    12396.37   1757.18 o 
   3   4  18    16195.74    15776.48   1851.53 o 
   4   4  18    16172.81    15798.59   2853.75 o 
  -5   5  18    34856.32    33272.09   3292.55 o 
  -4   5  18    19628.40    19102.19   2199.12 o 
  -3   5  18    11427.83    10479.64   2484.16 o 
  -2   5  18     3042.23     3373.97   2302.32 o 
  -1   5  18    57661.51    54831.30   2424.33 o 
   0   5  18    70340.72    71966.27   3405.95 o 
   1   5  18    56696.65    58098.21   2729.08 o 
   2   5  18     3284.17     4694.23   1936.07 o 
   3   5  18    10631.81    12859.93   2151.00 o 
   4   5  18    19340.73    18199.31   1887.49 o 
   5   5  18    34157.99    33775.59   2935.97 o 
  -6   6  18    60955.15    57399.58   4101.96 o 
  -5   6  18     3893.81     3099.03   1932.78 o 
  -4   6  18     1120.19     3257.83   2231.74 o 
  -3   6  18     2346.05     4244.08   2201.90 o 
  -2   6  18    23449.09    24295.72   2041.00 o 
  -1   6  18      574.02     3483.08   2067.84 o 
   0   6  18      853.67     3017.89   1759.17 o 
   1   6  18      604.88      705.11   2041.62 o 
   2   6  18    24949.16    27733.03   2349.22 o 
   3   6  18     2515.20     5275.08   2317.45 o 
   4   6  18     1274.15     1281.00   1986.00 o 
   5   6  18     4536.69     7541.12   2143.43 o 
   6   6  18    56447.15    55370.27   6853.74 o 
  -6   7  18     5438.38     6080.12   2315.78 o 
  -5   7  18    49085.19    44339.59   2290.29 o 
  -4   7  18    27098.21    25806.70   2380.33 o 
  -3   7  18     8854.52     8581.58   2445.08 o 
  -2   7  18     4685.13     4416.17   2062.00 o 
  -1   7  18    97787.48    92574.85   3578.18 o 
   0   7  18   116941.38   119212.20   5497.26 o 
   1   7  18    97176.16   101442.96   6642.65 o 
   2   7  18     4704.42     4651.34   1872.65 o 
   3   7  18     8585.39     9612.00   2117.92 o 
   4   7  18    26740.01    27171.44   2387.29 o 
   5   7  18    48852.37    50118.18   3509.83 o 
   6   7  18     5996.83     5924.88   2276.33 o 
  -5   8  18    48279.23    45520.74   2269.74 o 
  -4   8  18    13647.70    12668.97   2113.62 o 
  -3   8  18    24345.54    24977.66   2335.25 o 
  -2   8  18     5503.88     6282.47   1991.52 o 
  -1   8  18    25010.19    23503.28   2105.32 o 
   0   8  18    23228.52    22851.59   2025.43 o 
   1   8  18    24741.08    22701.42   2344.82 o 
   2   8  18     5764.13     8067.78   2022.70 o 
   3   8  18    24848.32    24494.42   2624.47 o 
   4   8  18    14038.74    17541.11   2864.19 o 
   5   8  18    47541.88    48307.20   2987.23 o 
  -3   9  18     4405.59     3954.32   2246.05 o 
  -2   9  18     9304.32    10251.92   2042.79 o 
  -1   9  18    30567.00    28679.23   1911.62 o 
   0   9  18     3899.95     4026.62   1839.64 o 
   1   9  18    30387.66    28414.42   2146.03 o 
   2   9  18     9600.66     7345.67   1858.67 o 
   3   9  18     4349.53     7063.80   2210.03 o 
   0   1  19       19.94      691.49   1602.69 o 
  -1   2  19    30678.21    32539.91   1935.60 o 
   0   2  19    37547.87    38706.20   1712.88 o 
   1   2  19    30457.42    30747.84   1708.43 o 
  -2   3  19     3492.88     2938.53   2084.06 o 
  -1   3  19     8157.28     8299.82   1797.52 o 
   0   3  19      249.00     2637.67   1722.90 o 
   1   3  19     7968.35     7106.55   1645.56 o 
   2   3  19     3586.27     5308.99   1634.80 o 
  -3   4  19      591.82     -393.87   2213.73 o 
  -2   4  19    11919.83    12026.60   2633.26 o 
  -1   4  19     7910.37     8646.61   1893.69 o 
   0   4  19      224.78     3230.77   1924.61 o 
   1   4  19     7992.33     7783.31   1847.94 o 
   2   4  19    12484.33    12499.71   1788.85 o 
   3   4  19      752.73     3226.56   1670.24 o 
  -4   5  19     3231.31     2895.97   2305.16 o 
  -3   5  19     7229.63     6842.04   2152.69 o 
  -2   5  19    29827.81    30861.45   2381.94 o 
  -1   5  19     8532.35     6814.07   2181.41 o 
   0   5  19     2551.65     4147.66   2084.47 o 
   1   5  19     8491.52     7977.03   2093.87 o 
   2   5  19    30062.02    27751.43   2283.85 o 
   3   5  19     7123.13     5350.71   1756.60 o 
   4   5  19     3195.47     3448.27   1791.73 o 
  -4   6  19    16049.22    15818.01   2269.20 o 
  -3   6  19     3537.35     3528.98   2283.51 o 
  -2   6  19      972.33     2280.78   2502.03 o 
  -1   6  19    83386.69    81287.08   5928.28 o 
   0   6  19   103841.88   106987.88   6515.22 o 
   1   6  19    83193.68    81760.63   3662.37 o 
   2   6  19      974.98     3652.83   2058.00 o 
   3   6  19     3669.39     4913.42   2125.20 o 
   4   6  19    14644.68    13942.08   2218.91 o 
  -2   7  19    44772.34    41432.21   2794.71 o 
  -1   7  19     2763.22     3086.12   2375.46 o 
   0   7  19     1153.96     4396.96   2173.64 o 
   1   7  19     2492.38     4278.22   2224.55 o 
   2   7  19    44901.51    41664.43   3046.91 o 
   0   0  20   357588.66   352306.59  12336.64 o 
  -1   1  20    14288.05    15172.63   2647.35 o 
   0   1  20     3769.43     5306.24   1655.41 o 
   1   1  20    14592.51    15439.42   2586.52 o 
  -2   2  20      730.92     2606.14   2655.72 o 
  -1   2  20    15940.27    17750.72   2621.40 o 
   0   2  20    24929.75    23761.29   1840.18 o 
   1   2  20    15215.48    14675.58   1647.79 o 
   2   2  20      397.26     1924.55   2312.29 o 
  -2   3  20    23256.95    27792.69   2678.76 o 
  -1   3  20    35527.33    33523.42   2136.10 o 
   0   3  20      110.12     1292.21   2026.57 o 
   1   3  20    34323.42    35371.16   1852.13 o 
   2   3  20    23394.31    24369.74   1757.50 o 
   0   4  20    52254.73    53442.71   2394.28 o 
                                                 
